# Supplementary material for: 2-(1,3-Benzothia­zol-2-yl)guanidinium chloride
Source: Acta Crystallogr Sect E Struct Rep Online. 2011 Oct 29;67(Pt 11):o3132. doi: 10.1107/S1600536811044643 (PMC3247516; doi:10.1107/S1600536811044643)
Supplement: Supplementary file 1 [file e-67-o3132-sup1.cif]

##############################################################################
#                                                                            #
# This CIF contains the data in a paper accepted for publication in          #
# Acta Crystallographica Section E. It conforms to the requirements of       #
# Notes for Authors for Acta Crystallographica Section E, and has been       #
# peer reviewed under the auspices of the IUCr Commission on Journals.       #
#                                                                            #
# Full details of the Crystallographic Information File format               #
# are given in the paper "The Crystallographic Information File (CIF):       #
# a New Standard Archive File for Crystallography" by S. R. Hall, F. H.      #
# Allen and I. D. Brown [Acta Cryst. (1991), A47, 655-685].                  #
#                                                                            #
# The current version of the core CIF dictionary is obtainable from          #
# ftp://ftp.iucr.org/pub/cif_core.dic.                                       #
#                                                                            #
# Software is freely available for graphical display of the structure(s)     #
# in this CIF. For information consult the CIF software page                 #
# http://www.iucr.org/resources/cif/software.                                #
#                                                                            #
# This file may be used for bona fide research purposes within the           #
# scientific community so long as proper attribution is given to the journal # 
# article from which it was obtained.                                        #
#                                                                            #
##############################################################################
data_global
_audit_creation_method     SHELXL-97
_journal_date_recd_electronic     2011-10-17
_journal_date_accepted     2011-10-25
_journal_name_full     'Acta Crystallographica, Section E'
_journal_year     2011
_journal_volume     67
_journal_issue     11
_journal_page_first     o3132
_journal_page_last     o3132
_journal_paper_category     QO
_journal_coeditor_code     ZS2157
_publ_contact_author
;
     Dr. Seik Weng Ng
     Department of Chemistry
     University of Malaya
     50603 Kuala Lumpur
     Malaysia
;
_publ_contact_author_email     seikweng@um.edu.my
_publ_contact_author_fax     '03 7967 4193'
_publ_contact_author_phone     '03 7967 6778'
_publ_section_title
;
2-(1,3-Benzothiazol-2-yl)guanidinium chloride
;
loop_
    _publ_author_name
    _publ_author_address
    'Mohamed, Shaaban K.'
;
Chemistry and Environmental Division
Manchester Metropolitan University,
Manchester M15 6BH
England
;
    'Horton, Peter N.'
;
School of Chemistry
University of Southampton
Southampton SO17 1BJ
England
;
    'El-Remaily, Mahmoud A.A.'
;
Department of Chemistry
Faculty of Science
Sohag University
Egypt
;
    'Ng, Seik Weng'
;
     Department of Chemistry
     University of Malaya
     50603 Kuala Lumpur
     Malaysia
     and
     Chemistry Department
     King Abdulaziz University
     PO Box 80203 Jeddah
     Saudi Arabia
;
_publ_section_synopsis     .
data_I
_audit_creation_method     SHELXL-97
_chemical_name_systematic
;
2-(1,3-Benzothiazol-2-yl)guanidinium chloride
;
_chemical_name_common     ?
_chemical_formula_moiety     'C8 H9 N4 S +, Cl -'
_chemical_formula_sum     'C8 H9 Cl N4 S'
_chemical_formula_iupac     'C8 H9 N4 S +, Cl -'
_chemical_formula_weight     228.71
_chemical_melting_point     523
_symmetry_cell_setting     orthorhombic
_symmetry_space_group_name_H-M     'P 21 21 21'
_symmetry_space_group_name_Hall     'P 2ac 2ab'
loop_
    _symmetry_equiv_pos_as_xyz
    'x, y, z'
    '-x+1/2, -y, z+1/2'
    '-x, y+1/2, -z+1/2'
    'x+1/2, -y+1/2, -z'
_cell_length_a     3.8857(5)
_cell_length_b     11.0349(17)
_cell_length_c     22.186(3)
_cell_angle_alpha     90.00
_cell_angle_beta     90.00
_cell_angle_gamma     90.00
_cell_volume     951.3(2)
_cell_formula_units_Z     4
_cell_measurement_reflns_used     3321
_cell_measurement_theta_min     2.1
_cell_measurement_theta_max     31.0
_cell_measurement_temperature     120(2)
_exptl_crystal_description     lath
_exptl_crystal_colour     colorless
_exptl_crystal_size_max     0.12
_exptl_crystal_size_mid     0.03
_exptl_crystal_size_min     0.01
_exptl_crystal_density_diffrn     1.597
_exptl_crystal_density_meas     ?
_exptl_crystal_density_method     'not measured'
_exptl_crystal_F_000     472
_exptl_absorpt_coefficient_mu     0.583
_exptl_absorpt_correction_type     multi-scan
_exptl_absorpt_process_details     '(CrystalClear; Rigaku, 2011)'
_exptl_absorpt_correction_T_min     0.9334
_exptl_absorpt_correction_T_max     0.9942
_diffrn_ambient_temperature     120(2)
_diffrn_radiation_type     MoK\a
_diffrn_radiation_wavelength     0.71073
_diffrn_radiation_source     'rotating anode'
_diffrn_radiation_monochromator     confocal
_diffrn_measurement_device_type     'Rigaku Saturn 724+'
_diffrn_measurement_method     '\w scans'
_diffrn_detector_area_resol_mean     28.5714
_diffrn_reflns_number     14016
_diffrn_reflns_av_R_equivalents     0.0343
_diffrn_reflns_av_sigmaI/netI     0.0241
_diffrn_reflns_theta_min     2.06
_diffrn_reflns_theta_max     27.48
_diffrn_reflns_theta_full     27.48
_diffrn_measured_fraction_theta_max     0.989
_diffrn_measured_fraction_theta_full     0.989
_diffrn_reflns_limit_h_min     -4
_diffrn_reflns_limit_h_max     4
_diffrn_reflns_limit_k_min     -14
_diffrn_reflns_limit_k_max     14
_diffrn_reflns_limit_l_min     -28
_diffrn_reflns_limit_l_max     28
_diffrn_standards_number     0
_diffrn_standards_interval_count     .
_diffrn_standards_interval_time     .
_diffrn_standards_decay_%     ?
_reflns_number_total     2146
_reflns_number_gt     2117
_reflns_threshold_expression     I>2\s(I)
_refine_ls_structure_factor_coef     Fsqd
_refine_ls_matrix_type     full
_refine_ls_R_factor_all     0.0303
_refine_ls_R_factor_gt     0.0298
_refine_ls_wR_factor_gt     0.0760
_refine_ls_wR_factor_ref     0.0762
_refine_ls_goodness_of_fit_ref     1.067
_refine_ls_restrained_S_all     1.065
_refine_ls_number_reflns     2146
_refine_ls_number_parameters     147
_refine_ls_number_restraints     5
_refine_ls_hydrogen_treatment     mixed
_refine_ls_weighting_scheme     calc
_refine_ls_weighting_details
         'calc w=1/[\s^2^(Fo^2^)+(0.0454P)^2^+0.3169P] where P=(Fo^2^+2Fc^2^)/3'
_atom_sites_solution_hydrogens     geom
_atom_sites_solution_primary     direct
_atom_sites_solution_secondary     difmap
_refine_ls_shift/su_max     0.001
_refine_ls_shift/su_mean     0.000
_refine_diff_density_max     0.255
_refine_diff_density_min     -0.266
_refine_ls_extinction_method     none
_refine_ls_extinction_coef     ?
_refine_ls_abs_structure_details     'Flack (1983), 839 Friedel pairs'
_refine_ls_abs_structure_Flack     -0.01(7)
loop_
    _atom_type_symbol
    _atom_type_description
    _atom_type_scat_dispersion_real
    _atom_type_scat_dispersion_imag
    _atom_type_scat_source
    'C' 'C' 0.0033 0.0016
                         'International Tables Vol C Tables 4.2.6.8 and 6.1.1.4'
    'H' 'H' 0.0000 0.0000
                         'International Tables Vol C Tables 4.2.6.8 and 6.1.1.4'
    'N' 'N' 0.0061 0.0033
                         'International Tables Vol C Tables 4.2.6.8 and 6.1.1.4'
    'S' 'S' 0.1246 0.1234
                         'International Tables Vol C Tables 4.2.6.8 and 6.1.1.4'
    'Cl' 'Cl' 0.1484 0.1585
                         'International Tables Vol C Tables 4.2.6.8 and 6.1.1.4'
_computing_data_collection     'CrystalClear (Rigaku, 2011)'
_computing_cell_refinement     'CrystalClear (Rigaku, 2011)'
_computing_data_reduction     'CrystalClear (Rigaku, 2011)'
_computing_structure_solution     'SHELXS97 (Sheldrick, 2008)'
_computing_structure_refinement     'SHELXL97 (Sheldrick, 2008)'
_computing_molecular_graphics     'X-SEED (Barbour, 2001)'
_computing_publication_material     'publCIF(Westrip, 2010)'
loop_
    _atom_site_type_symbol
    _atom_site_label
    _atom_site_fract_x
    _atom_site_fract_y
    _atom_site_fract_z
    _atom_site_U_iso_or_equiv
    _atom_site_adp_type
    _atom_site_calc_flag
    _atom_site_refinement_flags
    _atom_site_occupancy
    _atom_site_symmetry_multiplicity
    _atom_site_disorder_assembly
    _atom_site_disorder_group
    Cl Cl1 0.94400(14) 0.19472(4) 0.72036(2) 0.02120(13) Uani d . 1 1 . .
    S S1 0.32449(13) 0.63436(4) 0.96176(2) 0.01619(12) Uani d . 1 1 . .
    N N1 0.6155(4) 0.42234(14) 0.95141(7) 0.0168(4) Uani d . 1 1 . .
    N N2 0.4500(5) 0.51363(15) 0.85919(7) 0.0175(4) Uani d D 1 1 . .
    H H1 0.344(7) 0.5752(17) 0.8420(12) 0.032(7) Uiso d D 1 1 . .
    N N3 0.4832(5) 0.43982(16) 0.76315(7) 0.0209(4) Uani d D 1 1 . .
    H H2 0.539(7) 0.3806(17) 0.7388(10) 0.027(7) Uiso d D 1 1 . .
    H H5 0.390(8) 0.5097(17) 0.7530(14) 0.053(10) Uiso d D 1 1 . .
    N N4 0.7193(5) 0.32801(15) 0.83996(8) 0.0211(4) Uani d D 1 1 . .
    H H3 0.792(7) 0.2752(18) 0.8130(9) 0.029(7) Uiso d D 1 1 . .
    H H4 0.766(7) 0.320(2) 0.8786(5) 0.023(6) Uiso d D 1 1 . .
    C C1 0.4490(5) 0.55994(17) 1.02742(9) 0.0168(4) Uani d . 1 1 . .
    C C2 0.4162(5) 0.59888(18) 1.08674(9) 0.0179(4) Uani d . 1 1 . .
    H H2A 0.3142 0.6748 1.0962 0.021 Uiso calc R 1 1 . .
    C C3 0.5382(5) 0.52252(18) 1.13174(9) 0.0195(4) Uani d . 1 1 . .
    H H3A 0.5207 0.5467 1.1727 0.023 Uiso calc R 1 1 . .
    C C4 0.6856(6) 0.41107(18) 1.11753(9) 0.0188(4) Uani d . 1 1 . .
    H H4A 0.7657 0.3602 1.1491 0.023 Uiso calc R 1 1 . .
    C C5 0.7178(6) 0.37284(18) 1.05846(9) 0.0186(4) Uani d . 1 1 . .
    H H5A 0.8187 0.2967 1.0492 0.022 Uiso calc R 1 1 . .
    C C6 0.5993(5) 0.44847(17) 1.01311(9) 0.0160(4) Uani d . 1 1 . .
    C C7 0.4809(5) 0.51068(17) 0.92100(9) 0.0158(4) Uani d . 1 1 . .
    C C8 0.5560(6) 0.42508(17) 0.82086(8) 0.0162(4) Uani d . 1 1 . .
loop_
    _atom_site_aniso_label
    _atom_site_aniso_U_11
    _atom_site_aniso_U_22
    _atom_site_aniso_U_33
    _atom_site_aniso_U_12
    _atom_site_aniso_U_13
    _atom_site_aniso_U_23
    Cl1 0.0242(3) 0.0190(2) 0.0205(2) -0.0008(2) -0.00028(19) -0.00403(19)
    S1 0.0198(2) 0.0132(2) 0.0156(2) 0.00165(17) -0.0007(2) 0.00035(18)
    N1 0.0209(9) 0.0139(7) 0.0155(8) -0.0013(6) -0.0004(7) -0.0005(6)
    N2 0.0254(9) 0.0127(7) 0.0144(8) 0.0006(7) -0.0006(7) 0.0001(6)
    N3 0.0310(10) 0.0157(8) 0.0159(8) -0.0017(8) -0.0003(8) -0.0036(7)
    N4 0.0290(10) 0.0167(8) 0.0174(8) 0.0022(8) 0.0016(8) -0.0009(7)
    C1 0.0172(9) 0.0141(8) 0.0191(9) -0.0010(8) -0.0012(8) 0.0029(7)
    C2 0.0183(10) 0.0164(9) 0.0189(9) -0.0014(8) 0.0021(8) -0.0008(7)
    C3 0.0190(10) 0.0228(10) 0.0167(9) -0.0059(9) 0.0013(8) 0.0004(8)
    C4 0.0181(9) 0.0204(9) 0.0178(9) -0.0017(9) -0.0013(8) 0.0053(7)
    C5 0.0205(10) 0.0155(9) 0.0199(9) 0.0007(8) 0.0004(8) 0.0007(7)
    C6 0.0158(10) 0.0154(9) 0.0169(9) -0.0022(7) 0.0009(7) 0.0000(7)
    C7 0.0161(10) 0.0134(8) 0.0179(9) -0.0015(7) 0.0011(8) 0.0006(7)
    C8 0.0191(9) 0.0142(8) 0.0154(9) -0.0024(8) 0.0033(8) 0.0008(7)
_geom_special_details
;
All e.s.d.'s (except the e.s.d. in the dihedral angle between two l.s. planes)
are estimated using the full covariance matrix. The cell e.s.d.'s are taken
into account individually in the estimation of e.s.d.'s in distances, angles
and torsion angles; correlations between e.s.d.'s in cell parameters are only
used when they are defined by crystal symmetry. An approximate (isotropic)
treatment of cell e.s.d.'s is used for estimating e.s.d.'s involving l.s.
planes.
;
loop_
    _geom_bond_atom_site_label_1
    _geom_bond_atom_site_label_2
    _geom_bond_site_symmetry_2
    _geom_bond_distance
    _geom_bond_publ_flag
    S1 C1 . 1.7409(19) ?
    S1 C7 . 1.746(2) ?
    N1 C7 . 1.296(2) ?
    N1 C6 . 1.400(2) ?
    N2 C8 . 1.359(2) ?
    N2 C7 . 1.377(2) ?
    N2 H1 . 0.882(10) ?
    N3 C8 . 1.321(3) ?
    N3 H2 . 0.876(10) ?
    N3 H5 . 0.880(10) ?
    N4 C8 . 1.315(3) ?
    N4 H3 . 0.883(10) ?
    N4 H4 . 0.882(10) ?
    C1 C2 . 1.390(3) ?
    C1 C6 . 1.398(3) ?
    C2 C3 . 1.390(3) ?
    C2 H2A . 0.9500 ?
    C3 C4 . 1.393(3) ?
    C3 H3A . 0.9500 ?
    C4 C5 . 1.382(3) ?
    C4 H4A . 0.9500 ?
    C5 C6 . 1.386(3) ?
    C5 H5A . 0.9500 ?
loop_
    _geom_angle_atom_site_label_1
    _geom_angle_atom_site_label_2
    _geom_angle_atom_site_label_3
    _geom_angle_site_symmetry_1
    _geom_angle_site_symmetry_3
    _geom_angle
    _geom_angle_publ_flag
    C1 S1 C7 . . 88.16(9) ?
    C7 N1 C6 . . 109.63(17) ?
    C8 N2 C7 . . 125.43(17) ?
    C8 N2 H1 . . 115.2(19) ?
    C7 N2 H1 . . 119.3(19) ?
    C8 N3 H2 . . 116.9(18) ?
    C8 N3 H5 . . 116(2) ?
    H2 N3 H5 . . 127(3) ?
    C8 N4 H3 . . 118.3(16) ?
    C8 N4 H4 . . 119.6(16) ?
    H3 N4 H4 . . 122(2) ?
    C2 C1 C6 . . 121.68(18) ?
    C2 C1 S1 . . 128.38(15) ?
    C6 C1 S1 . . 109.95(14) ?
    C3 C2 C1 . . 117.47(18) ?
    C3 C2 H2A . . 121.3 ?
    C1 C2 H2A . . 121.3 ?
    C2 C3 C4 . . 120.87(19) ?
    C2 C3 H3A . . 119.6 ?
    C4 C3 H3A . . 119.6 ?
    C5 C4 C3 . . 121.41(19) ?
    C5 C4 H4A . . 119.3 ?
    C3 C4 H4A . . 119.3 ?
    C4 C5 C6 . . 118.31(19) ?
    C4 C5 H5A . . 120.8 ?
    C6 C5 H5A . . 120.8 ?
    C5 C6 C1 . . 120.25(18) ?
    C5 C6 N1 . . 124.80(18) ?
    C1 C6 N1 . . 114.95(17) ?
    N1 C7 N2 . . 124.85(18) ?
    N1 C7 S1 . . 117.31(15) ?
    N2 C7 S1 . . 117.84(14) ?
    N4 C8 N3 . . 121.06(18) ?
    N4 C8 N2 . . 122.02(18) ?
    N3 C8 N2 . . 116.92(18) ?
loop_
    _geom_torsion_atom_site_label_1
    _geom_torsion_atom_site_label_2
    _geom_torsion_atom_site_label_3
    _geom_torsion_atom_site_label_4
    _geom_torsion_site_symmetry_1
    _geom_torsion_site_symmetry_2
    _geom_torsion_site_symmetry_3
    _geom_torsion_site_symmetry_4
    _geom_torsion
    _geom_torsion_publ_flag
    C7 S1 C1 C2 . . . . 179.9(2) ?
    C7 S1 C1 C6 . . . . 0.28(16) ?
    C6 C1 C2 C3 . . . . -0.1(3) ?
    S1 C1 C2 C3 . . . . -179.68(17) ?
    C1 C2 C3 C4 . . . . -0.3(3) ?
    C2 C3 C4 C5 . . . . 0.4(3) ?
    C3 C4 C5 C6 . . . . 0.0(3) ?
    C4 C5 C6 C1 . . . . -0.5(3) ?
    C4 C5 C6 N1 . . . . 179.77(19) ?
    C2 C1 C6 C5 . . . . 0.6(3) ?
    S1 C1 C6 C5 . . . . -179.81(16) ?
    C2 C1 C6 N1 . . . . -179.68(18) ?
    S1 C1 C6 N1 . . . . -0.1(2) ?
    C7 N1 C6 C5 . . . . 179.4(2) ?
    C7 N1 C6 C1 . . . . -0.3(2) ?
    C6 N1 C7 N2 . . . . -178.94(19) ?
    C6 N1 C7 S1 . . . . 0.5(2) ?
    C8 N2 C7 N1 . . . . -0.2(3) ?
    C8 N2 C7 S1 . . . . -179.64(17) ?
    C1 S1 C7 N1 . . . . -0.50(16) ?
    C1 S1 C7 N2 . . . . 179.02(17) ?
    C7 N2 C8 N4 . . . . -3.7(3) ?
    C7 N2 C8 N3 . . . . 175.3(2) ?
loop_
    _geom_hbond_atom_site_label_D
    _geom_hbond_atom_site_label_H
    _geom_hbond_atom_site_label_A
    _geom_hbond_site_symmetry_A
    _geom_hbond_distance_DH
    _geom_hbond_distance_HA
    _geom_hbond_distance_DA
    _geom_hbond_angle_DHA
    _geom_hbond_publ_flag
    N2 H1 Cl1 3_656 0.880(10)
                            2.210(10)
                                    3.074(2) 165(2) yes
    N3 H2 Cl1 . 0.880(10)
                        2.62(2) 3.380(2) 146(2) yes
    N4 H3 Cl1 . 0.880(10)
                        2.310(10)
                                3.157(2) 160(2) yes
    N4 H4 N1 . 0.880(10)
                       2.06(2) 2.713(2) 131(2) yes
