# Supplementary material for: 2-(1,3-Benzothia­zol-2-yl)guanidinium chloride
Source: Acta Crystallogr Sect E Struct Rep Online. 2011 Oct 29;67(Pt 11):o3132. doi: 10.1107/S1600536811044643 (PMC3247516; doi:10.1107/S1600536811044643)
Supplement: Supplementary file 2 [file e-67-o3132-Isup2.hkl]

# 
# h,k,l, Fc-squared, Fo-squared, sigma(Fo-squared) and status flag 
# 
data_I
_shelx_title '  P212121  839 Friedel pairs' 
_shelx_refln_list_code          4 
_shelx_F_calc_maximum      129.60 
_exptl_crystal_F_000       472.00 
_reflns_d_resolution_high  0.7700 
 
loop_ 
 _symmetry_equiv_pos_as_xyz 
 'x, y, z' 
 '-x+1/2, -y, z+1/2' 
 '-x, y+1/2, -z+1/2' 
 'x+1/2, -y+1/2, -z' 
 
_cell_length_a     3.8857 
_cell_length_b    11.0349 
_cell_length_c    22.1860 
_cell_angle_alpha  90.000 
_cell_angle_beta   90.000 
_cell_angle_gamma  90.000 
 
_shelx_F_squared_multiplier     1.000 
 
loop_ 
 _refln_index_h 
 _refln_index_k 
 _refln_index_l 
 _refln_F_squared_calc 
 _refln_F_squared_meas 
 _refln_F_squared_sigma 
 _refln_observed_status 
   2   0   0     1931.20     2169.42     22.22 o 
   4   0   0       43.35       39.45      7.56 o 
   1   1   0       62.99       72.77      2.31 o 
   2   1   0      823.48      842.93      8.87 o 
   3   1   0      172.58      196.20      3.45 o 
   4   1   0      877.33      975.98     26.39 o 
   1   2   0     1021.49      964.40      6.73 o 
   2   2   0     1655.26     1818.59     13.47 o 
   3   2   0      365.43      367.31      5.26 o 
   4   2   0        5.15        3.71      1.13 o 
   1   3   0      163.88      150.80      2.07 o 
   2   3   0     5286.47     5465.55     21.94 o 
   3   3   0      599.64      623.98      7.12 o 
   4   3   0       37.79       31.83      2.52 o 
   0   4   0     1575.07     1565.42      9.73 o 
   1   4   0      415.61      401.10      4.15 o 
   2   4   0     3089.85     3285.72     13.56 o 
   3   4   0      586.77      596.20      5.14 o 
   4   4   0      114.98       84.91      9.26 o 
   1   5   0       83.83       92.25      2.06 o 
   2   5   0        0.49        1.54      0.74 o 
   3   5   0      566.17      561.26      7.55 o 
   4   5   0      796.99      856.33     29.23 o 
   0   6   0      209.19      157.51      3.17 o 
   1   6   0     1489.73     1466.95      7.19 o 
   2   6   0        2.07        3.47      0.90 o 
   3   6   0      206.69      213.14      6.06 o 
   4   6   0      128.30      111.50      9.58 o 
   1   7   0      605.14      581.53      6.80 o 
   2   7   0      501.60      523.19      6.20 o 
   3   7   0        7.72        6.59      0.99 o 
   4   7   0       10.83       12.44      3.71 o 
   0   8   0      378.36      389.19      7.67 o 
   1   8   0      904.72      883.95      7.17 o 
   2   8   0     1141.58     1200.37     11.99 o 
   3   8   0        0.61        1.87      1.33 o 
   4   8   0        0.03        0.49      2.90 o 
   1   9   0      193.40      189.62      5.71 o 
   2   9   0      340.11      335.67      8.88 o 
   3   9   0       41.47       30.13      3.49 o 
   0  10   0      128.65      159.13     13.41 o 
   1  10   0     1549.96     1597.84     13.31 o 
   2  10   0      372.90      391.20     10.73 o 
   3  10   0       35.95       30.47      3.29 o 
   1  11   0      282.96      284.64     13.24 o 
   2  11   0      191.02      190.05     12.40 o 
   3  11   0      181.65      167.76     19.80 o 
   0  12   0      108.87      113.40     12.94 o 
   1  12   0        0.32        0.34      2.06 o 
   2  12   0       26.19       24.46      3.41 o 
   1  13   0       65.80       57.08      5.39 o 
   2  13   0       66.65       65.30      6.71 o 
   0  14   0      328.62      322.70     31.11 o 
   1  14   0      361.91      373.40     39.09 o 
   1   0   1       14.40       23.34      0.86 o 
   2   0   1       51.79       43.31      2.13 o 
   3   0   1       37.42       37.58      3.53 o 
   4   0   1       85.79       72.86     10.38 o 
  -4   1   1       86.68       67.99      9.25 o 
  -3   1   1      513.26      513.61      5.33 o 
  -2   1   1      112.98      124.46      2.51 o 
  -1   1   1    15884.07    16081.57     52.62 o 
   0   1   1      224.38      199.81     11.15 o 
   1   1   1    15998.57    16016.17    133.41 o 
   2   1   1      114.80      121.41      1.53 o 
   3   1   1      513.07      519.61      4.45 o 
   4   1   1       85.91       64.59     10.42 o 
  -4   2   1       62.05       47.19      5.15 o 
  -3   2   1      467.50      502.03      6.64 o 
  -2   2   1       87.03       93.89      3.16 o 
  -1   2   1    16717.17    16579.57     47.38 o 
   0   2   1        3.56       11.11      0.93 o 
   1   2   1    16795.00    16626.97     36.26 o 
   2   2   1       92.80       99.29      2.61 o 
   3   2   1      474.23      514.80      7.56 o 
   4   2   1       60.94       47.28      3.70 o 
  -4   3   1      553.81      578.37     12.51 o 
  -3   3   1     1370.60     1458.58     13.84 o 
  -2   3   1      785.61      794.67      8.15 o 
  -1   3   1     1154.81     1182.53      7.67 o 
   0   3   1        6.09        4.61      0.85 o 
   1   3   1     1145.47     1162.14      8.90 o 
   2   3   1      762.77      762.24      7.50 o 
   3   3   1     1346.54     1427.87     11.81 o 
   4   3   1      544.67      564.73     11.52 o 
  -4   4   1      109.11       87.46      9.30 o 
  -3   4   1      396.38      409.00      5.28 o 
  -2   4   1     3014.64     3133.92     14.44 o 
  -1   4   1       78.96       98.88      2.09 o 
   0   4   1     4308.40     4337.67     23.58 o 
   1   4   1       73.70       94.63      1.79 o 
   2   4   1     3055.98     3144.86     16.03 o 
   3   4   1      401.14      415.19      3.97 o 
   4   4   1      107.60      106.01      7.49 o 
  -4   5   1      276.26      255.72     11.30 o 
  -3   5   1      520.18      535.84      8.04 o 
  -2   5   1      329.98      327.73      3.03 o 
  -1   5   1      419.54      414.66      4.33 o 
   0   5   1      575.57      506.36      4.62 o 
   1   5   1      420.63      420.96      4.03 o 
   2   5   1      341.25      330.72      3.64 o 
   3   5   1      514.23      535.19      5.76 o 
   4   5   1      296.17      281.54      8.77 o 
  -4   6   1       56.96       36.45      4.67 o 
  -3   6   1      493.78      513.45      6.26 o 
  -2   6   1      646.30      622.96      5.62 o 
  -1   6   1      825.70      806.63      7.41 o 
   0   6   1       30.02       19.85      1.20 o 
   1   6   1      828.63      809.93      6.84 o 
   2   6   1      630.27      608.27      5.46 o 
   3   6   1      490.59      512.50      5.81 o 
   4   6   1       59.71       50.60     11.49 o 
  -4   7   1      290.59      310.76     16.55 o 
  -3   7   1      249.70      252.74      8.43 o 
  -2   7   1      699.24      694.54      6.63 o 
  -1   7   1      437.11      432.69      5.37 o 
   0   7   1        7.22        9.74      1.04 o 
   1   7   1      421.70      410.13      5.44 o 
   2   7   1      698.55      705.90      6.44 o 
   3   7   1      251.18      260.51      5.19 o 
   4   7   1      287.54      284.61     26.19 o 
  -4   8   1       52.45       48.28      7.09 o 
  -3   8   1       59.48       52.11      4.97 o 
  -2   8   1      793.85      814.77      8.43 o 
  -1   8   1      367.43      364.25      3.13 o 
   0   8   1       35.64       36.87      1.95 o 
   1   8   1      366.22      361.26      3.76 o 
   2   8   1      811.12      829.57      9.66 o 
   3   8   1       57.43       50.14      4.52 o 
   4   8   1       54.78       36.11      5.69 o 
  -3   9   1      146.91      137.48      7.30 o 
  -2   9   1       98.13      108.24      6.02 o 
  -1   9   1       10.55       12.95      1.03 o 
   0   9   1     1212.67     1179.74      9.95 o 
   1   9   1       10.80       12.43      1.29 o 
   2   9   1       92.83       96.47      6.44 o 
   3   9   1      145.80      133.03      6.22 o 
  -3  10   1      111.47      109.53     11.60 o 
  -2  10   1       51.84       49.26      3.53 o 
  -1  10   1      593.59      593.00      7.62 o 
   0  10   1      265.79      267.21      8.03 o 
   1  10   1      600.15      609.94     10.35 o 
   2  10   1       51.09       46.36      4.37 o 
   3  10   1      115.34      115.32      9.06 o 
  -3  11   1      322.83      353.66     25.01 o 
  -2  11   1      216.15      224.88      6.68 o 
  -1  11   1       32.13       36.00      3.59 o 
   0  11   1      446.02      457.51     11.66 o 
   1  11   1       31.66       34.44      3.24 o 
   2  11   1      222.34      220.95     15.91 o 
   3  11   1      321.67      359.13     21.18 o 
  -2  12   1      458.36      472.25     16.34 o 
  -1  12   1      293.05      320.56     10.82 o 
   0  12   1      413.30      435.24     11.89 o 
   1  12   1      295.38      330.51     14.36 o 
   2  12   1      456.30      466.48     24.02 o 
  -2  13   1      276.72      232.16     23.08 o 
  -1  13   1       88.55       78.16      5.44 o 
   0  13   1       71.08       67.34      4.67 o 
   1  13   1       85.34       72.08      6.69 o 
   2  13   1      269.59      284.08     22.29 o 
  -1  14   1      246.49      240.29     21.44 o 
   0  14   1      196.08      164.29     15.68 o 
   1  14   1      253.22      270.18     28.99 o 
   1   0   2      777.06      770.36      5.98 o 
   2   0   2     2408.30     2328.98     15.39 o 
   3   0   2       19.12       12.63      2.35 o 
   4   0   2      271.41      300.04     18.41 o 
  -4   1   2       36.24       21.92      4.02 o 
  -3   1   2      332.85      345.96      3.13 o 
  -2   1   2     2766.16     2880.72     20.63 o 
  -1   1   2      811.71      823.67      6.29 o 
   0   1   2     1224.12     1098.23     30.48 o 
   1   1   2      793.44      806.31      5.69 o 
   2   1   2     2735.47     2868.53     20.50 o 
   3   1   2      335.23      322.61      5.57 o 
   4   1   2       35.18       27.56      4.90 o 
  -4   2   2       58.47       56.59      5.37 o 
  -3   2   2       23.15       26.55      1.94 o 
  -2   2   2      373.53      359.06      3.00 o 
  -1   2   2     4567.24     4427.97     22.47 o 
   0   2   2     3647.29     3723.33     25.40 o 
   1   2   2     4618.99     4498.60     13.28 o 
   2   2   2      373.30      357.68      3.80 o 
   3   2   2       26.68       31.23      1.66 o 
   4   2   2       61.74       57.23      5.92 o 
  -4   3   2      131.89      112.46      9.03 o 
  -3   3   2      478.58      490.03      7.78 o 
  -2   3   2      931.46     1036.48      5.45 o 
  -1   3   2      628.66      578.28      4.12 o 
   0   3   2      356.21      348.47      3.69 o 
   1   3   2      648.70      597.58      3.84 o 
   2   3   2      928.07     1033.71      6.73 o 
   3   3   2      461.84      469.55      5.76 o 
   4   3   2      133.72      110.39      8.05 o 
  -4   4   2      275.55      245.95     11.82 o 
  -3   4   2      650.74      678.98      9.77 o 
  -2   4   2      394.39      379.55      5.17 o 
  -1   4   2      760.56      691.13      6.44 o 
   0   4   2     3191.03     3138.31      8.48 o 
   1   4   2      765.39      689.38      6.22 o 
   2   4   2      397.87      385.96      5.18 o 
   3   4   2      637.60      656.52      7.20 o 
   4   4   2      274.68      254.74      8.09 o 
  -4   5   2      354.34      325.25     32.75 o 
  -3   5   2      463.90      493.57      5.97 o 
  -2   5   2       78.33       68.82      2.05 o 
  -1   5   2      448.69      448.26      4.87 o 
   0   5   2     1860.45     1916.94     12.50 o 
   1   5   2      464.62      463.77      4.19 o 
   2   5   2       81.94       76.81      2.15 o 
   3   5   2      471.76      493.02      4.22 o 
   4   5   2      352.52      349.35     24.06 o 
  -4   6   2       40.11       36.49      6.15 o 
  -3   6   2     1662.14     1807.63     16.95 o 
  -2   6   2       71.13       68.28      3.39 o 
  -1   6   2      396.88      393.95      3.52 o 
   0   6   2      318.85      347.81      3.63 o 
   1   6   2      393.23      386.31      3.00 o 
   2   6   2       74.28       71.19      3.00 o 
   3   6   2     1700.53     1832.34     15.93 o 
   4   6   2       41.49       23.75      6.48 o 
  -4   7   2      421.94      460.24     14.67 o 
  -3   7   2      145.23      139.81      9.08 o 
  -2   7   2       91.46       92.94      4.30 o 
  -1   7   2      974.46      945.19      6.33 o 
   0   7   2      124.05      140.63      2.45 o 
   1   7   2      982.66      950.24      5.61 o 
   2   7   2       90.52       81.77      4.08 o 
   3   7   2      149.28      142.48      7.41 o 
   4   7   2      418.11      420.33     34.91 o 
  -4   8   2       81.55       51.14      8.43 o 
  -3   8   2      142.75      135.35     13.67 o 
  -2   8   2      234.90      229.97      3.87 o 
  -1   8   2      516.05      510.05      4.17 o 
   0   8   2     2606.37     2566.37      9.27 o 
   1   8   2      511.80      496.32      3.66 o 
   2   8   2      228.82      212.14      6.25 o 
   3   8   2      138.32      136.64      8.44 o 
   4   8   2       81.18       62.45      8.79 o 
  -3   9   2       30.11       21.71      3.66 o 
  -2   9   2       87.77       94.03      5.45 o 
  -1   9   2      663.25      664.38      7.55 o 
   0   9   2       21.02       23.92      1.41 o 
   1   9   2      667.50      670.18      7.46 o 
   2   9   2       88.07       90.78      6.16 o 
   3   9   2       31.84       24.44      3.06 o 
  -3  10   2      338.74      365.21     21.11 o 
  -2  10   2       78.61       75.57      5.18 o 
  -1  10   2       23.66       26.03      1.84 o 
   0  10   2      961.30      998.96     14.20 o 
   1  10   2       23.09       21.57      1.79 o 
   2  10   2       80.47       72.28      6.32 o 
   3  10   2      342.55      382.98     15.29 o 
  -3  11   2       15.78       18.54      3.78 o 
  -2  11   2      148.40      148.44      8.57 o 
  -1  11   2      241.28      268.47     11.46 o 
   0  11   2       24.73       23.74      2.16 o 
   1  11   2      230.09      238.02     12.85 o 
   2  11   2      143.12      137.86     10.78 o 
   3  11   2       15.26       13.29      3.88 o 
  -2  12   2      291.63      319.64     17.27 o 
  -1  12   2      200.99      203.94     10.57 o 
   0  12   2       83.54       85.48      6.10 o 
   1  12   2      193.07      205.69     12.85 o 
   2  12   2      289.15      307.60     13.28 o 
  -2  13   2      318.22      321.25     26.52 o 
  -1  13   2       31.67       27.10      2.81 o 
   0  13   2       41.06       35.30      3.17 o 
   1  13   2       32.53       23.65      2.96 o 
   2  13   2      326.99      329.21     20.17 o 
  -1  14   2      354.81      341.52     31.92 o 
   0  14   2      191.49      179.26     12.87 o 
   1  14   2      350.53      269.76     23.54 o 
   1   0   3      584.40      602.49      4.77 o 
   2   0   3      877.26      872.16      7.18 o 
   3   0   3       28.94       29.90      2.57 o 
   4   0   3       20.45       20.93      3.66 o 
  -4   1   3       46.50       34.37      5.92 o 
  -3   1   3      657.50      695.48     11.09 o 
  -2   1   3     1344.97     1286.77      9.23 o 
  -1   1   3      151.37      147.85      2.37 o 
   0   1   3      654.35      515.85     10.54 o 
   1   1   3      160.93      157.70      2.45 o 
   2   1   3     1355.70     1273.42     10.26 o 
   3   1   3      672.79      716.09      6.96 o 
   4   1   3       48.70       36.65      6.44 o 
  -4   2   3       29.92       20.25      2.71 o 
  -3   2   3       38.21       37.19      2.45 o 
  -2   2   3     1638.73     1687.74      8.00 o 
  -1   2   3     1946.72     1938.09      8.43 o 
   0   2   3      304.19      245.00      3.62 o 
   1   2   3     1965.83     1978.25      8.86 o 
   2   2   3     1633.68     1678.25      8.08 o 
   3   2   3       34.26       31.98      1.81 o 
   4   2   3       26.73       20.62      3.13 o 
  -4   3   3       35.65       28.60      2.98 o 
  -3   3   3       92.06       92.99      3.16 o 
  -2   3   3      601.94      578.39      5.79 o 
  -1   3   3     2041.33     2007.87      6.64 o 
   0   3   3      892.63      900.66      7.48 o 
   1   3   3     2006.31     1978.67      6.54 o 
   2   3   3      609.30      572.92      5.90 o 
   3   3   3       87.44       91.40      2.89 o 
   4   3   3       37.06       27.91      2.33 o 
  -4   4   3      257.13      250.00     19.93 o 
  -3   4   3      503.93      528.37     10.31 o 
  -2   4   3      956.60      923.26      4.67 o 
  -1   4   3      710.49      770.43      7.45 o 
   0   4   3     1682.42     1625.74      6.23 o 
   1   4   3      703.89      758.55      6.61 o 
   2   4   3      966.75      933.86      5.51 o 
   3   4   3      505.37      547.28      4.44 o 
   4   4   3      263.34      273.71      9.18 o 
  -4   5   3     1085.99     1122.87     46.77 o 
  -3   5   3      176.89      171.73      5.25 o 
  -2   5   3      687.36      689.66      5.40 o 
  -1   5   3       83.25       90.58      2.23 o 
   0   5   3     1464.11     1470.42      9.91 o 
   1   5   3       91.74       94.72      3.09 o 
   2   5   3      688.85      687.46      4.70 o 
   3   5   3      175.91      178.18      3.18 o 
   4   5   3     1083.15     1134.05     36.19 o 
  -4   6   3       24.90       15.15      4.20 o 
  -3   6   3       73.94       68.82      4.27 o 
  -2   6   3      169.51      164.42      2.86 o 
  -1   6   3     2087.28     2098.80     11.12 o 
   0   6   3     2083.98     2000.58      9.22 o 
   1   6   3     2117.19     2146.35     10.22 o 
   2   6   3      179.79      178.01      3.97 o 
   3   6   3       78.00       76.66      4.15 o 
   4   6   3       25.24       14.75      2.79 o 
  -4   7   3       81.48       78.22     10.59 o 
  -3   7   3      396.50      423.20     18.62 o 
  -2   7   3      450.31      441.31      6.16 o 
  -1   7   3      127.83      128.24      4.13 o 
   0   7   3      559.87      555.18      6.46 o 
   1   7   3      136.85      133.25      4.35 o 
   2   7   3      447.23      437.07      5.28 o 
   3   7   3      402.89      432.46      9.57 o 
   4   7   3       85.80       80.06     13.01 o 
  -4   8   3      284.22      308.03     35.09 o 
  -3   8   3       91.71       82.78     11.01 o 
  -2   8   3       89.03       92.63      5.08 o 
  -1   8   3       90.75       88.86      3.80 o 
   0   8   3      628.17      578.94      4.50 o 
   1   8   3       81.01       76.74      3.91 o 
   2   8   3       90.74       91.72      5.04 o 
   3   8   3       82.78       66.07      4.86 o 
   4   8   3      288.13      262.70     33.23 o 
  -3   9   3      282.21      297.06     19.96 o 
  -2   9   3       97.54       95.47      6.13 o 
  -1   9   3      509.73      510.21      6.98 o 
   0   9   3      165.15      156.79      4.43 o 
   1   9   3      496.45      498.44      6.23 o 
   2   9   3       99.44       93.22      5.68 o 
   3   9   3      280.96      273.64      8.45 o 
  -3  10   3      439.44      464.69     16.09 o 
  -2  10   3       28.56       27.57      2.91 o 
  -1  10   3      879.10      897.32      9.71 o 
   0  10   3      836.14      856.94     11.54 o 
   1  10   3      882.85      911.24     10.67 o 
   2  10   3       28.50       28.42      3.67 o 
   3  10   3      433.67      474.37     15.78 o 
  -3  11   3      274.67      294.88     18.92 o 
  -2  11   3      231.58      244.37     13.57 o 
  -1  11   3      172.39      165.44      9.86 o 
   0  11   3      562.83      554.02     13.46 o 
   1  11   3      175.36      176.70     10.60 o 
   2  11   3      232.55      264.55      7.23 o 
   3  11   3      268.59      293.38     19.24 o 
  -2  12   3       77.28       81.18      7.01 o 
  -1  12   3      304.04      342.11     16.10 o 
   0  12   3      599.54      607.82     16.53 o 
   1  12   3      315.15      368.80     15.42 o 
   2  12   3       79.38       85.76      7.04 o 
  -2  13   3       97.58       88.03      7.53 o 
  -1  13   3      186.54      159.20     10.75 o 
   0  13   3      149.00      134.64      8.00 o 
   1  13   3      189.22      172.67     12.60 o 
   2  13   3       89.18       67.62      6.52 o 
   0  14   3        0.38        6.07      2.02 o 
   0   0   4     1555.17     1582.90     11.90 o 
   1   0   4     1601.50     1522.96      8.39 o 
   2   0   4      397.66      364.78      5.65 o 
   3   0   4     1353.98     1420.61     36.04 o 
   4   0   4       58.07       43.98      7.12 o 
  -4   1   4      275.73      295.22     17.14 o 
  -3   1   4      103.76      105.73      3.82 o 
  -2   1   4      299.91      296.51      2.17 o 
  -1   1   4     2390.00     2351.83      7.06 o 
   0   1   4     1068.32      985.89      9.87 o 
   1   1   4     2373.26     2341.05     11.70 o 
   2   1   4      301.83      295.73      4.39 o 
   3   1   4       99.58      100.96      2.12 o 
   4   1   4      270.58      232.19     25.66 o 
  -4   2   4      101.43       87.08      8.65 o 
  -3   2   4      846.89      900.04      9.70 o 
  -2   2   4      823.77      822.30      7.95 o 
  -1   2   4     1349.95     1318.74     11.25 o 
   0   2   4     1453.14     1430.33     12.04 o 
   1   2   4     1366.23     1335.01      9.32 o 
   2   2   4      800.28      805.30      7.72 o 
   3   2   4      857.24      897.70      8.40 o 
   4   2   4      102.32       91.22      8.10 o 
  -4   3   4      165.42      146.09     10.51 o 
  -3   3   4      200.38      201.12      4.46 o 
  -2   3   4      523.18      525.16      5.16 o 
  -1   3   4     1795.76     1841.86     12.87 o 
   0   3   4      997.31      963.14      7.23 o 
   1   3   4     1790.80     1824.59      7.79 o 
   2   3   4      535.89      545.64      5.37 o 
   3   3   4      201.85      203.49      3.34 o 
   4   3   4      166.23      135.15     14.41 o 
  -4   4   4      279.82      274.16     20.81 o 
  -3   4   4      119.60      126.15      3.66 o 
  -2   4   4      498.20      515.47      7.08 o 
  -1   4   4     1398.30     1422.62     12.71 o 
   0   4   4      676.23      657.73      5.51 o 
   1   4   4     1342.66     1356.64      9.67 o 
   2   4   4      520.19      530.73      6.19 o 
   3   4   4      127.47      131.46      2.53 o 
   4   4   4      284.68      285.85      8.14 o 
  -4   5   4      227.35      194.68     24.19 o 
  -3   5   4      776.67      795.96      9.12 o 
  -2   5   4       19.06       18.97      1.42 o 
  -1   5   4      188.40      177.82      3.46 o 
   0   5   4      673.20      581.92      5.65 o 
   1   5   4      187.41      177.51      3.66 o 
   2   5   4       21.98       23.38      1.44 o 
   3   5   4      789.30      830.50      9.25 o 
   4   5   4      223.00      230.81     17.08 o 
  -4   6   4      285.61      291.76     50.23 o 
  -3   6   4       18.71       15.32      1.62 o 
  -2   6   4      141.03      145.28      4.05 o 
  -1   6   4     2353.55     2374.28     15.58 o 
   0   6   4      144.04      172.84      2.95 o 
   1   6   4     2333.56     2364.70     11.36 o 
   2   6   4      145.15      145.97      3.24 o 
   3   6   4       17.85       17.08      1.34 o 
   4   6   4      275.92      319.10     19.01 o 
  -4   7   4        3.85       10.88      8.42 o 
  -3   7   4      238.92      246.55      5.68 o 
  -2   7   4      227.96      235.92      4.20 o 
  -1   7   4      423.41      413.95      4.70 o 
   0   7   4     2175.14     2160.70     11.51 o 
   1   7   4      425.87      423.01      3.33 o 
   2   7   4      241.18      251.41      5.32 o 
   3   7   4      238.40      252.72      8.92 o 
   4   7   4        4.86        5.99      2.03 o 
  -4   8   4       34.23       24.19      4.74 o 
  -3   8   4       66.89       64.31      5.36 o 
  -2   8   4     1630.00     1663.51     25.63 o 
  -1   8   4      716.86      719.03      8.00 o 
   0   8   4      858.98      849.46      7.59 o 
   1   8   4      737.22      743.68      6.75 o 
   2   8   4     1627.69     1669.89     19.34 o 
   3   8   4       69.62       60.59      4.88 o 
   4   8   4       35.87       22.98      5.26 o 
  -3   9   4      498.03      529.93     12.13 o 
  -2   9   4      589.01      619.08     12.03 o 
  -1   9   4        0.57        3.93      2.29 o 
   0   9   4      166.01      156.40      6.64 o 
   1   9   4        0.21        3.89      1.55 o 
   2   9   4      578.67      590.15     10.11 o 
   3   9   4      495.65      535.48     10.68 o 
  -3  10   4      153.39      148.80      7.97 o 
  -2  10   4       67.54       64.59      5.08 o 
  -1  10   4      299.68      294.18     13.40 o 
   0  10   4      300.85      274.37      7.94 o 
   1  10   4      287.61      289.26     13.25 o 
   2  10   4       60.60       53.91      5.35 o 
   3  10   4      151.58      152.88     10.00 o 
  -3  11   4        3.16        6.06      4.47 o 
  -2  11   4      106.48      124.94      9.31 o 
  -1  11   4      116.41      133.99     10.70 o 
   0  11   4      514.94      535.61     13.83 o 
   1  11   4      113.45      116.68      9.50 o 
   2  11   4      107.31      118.11      8.56 o 
   3  11   4        3.21        4.56      2.20 o 
  -2  12   4       12.72       15.83      2.14 o 
  -1  12   4      524.38      546.19     20.71 o 
   0  12   4      920.28      922.64     23.53 o 
   1  12   4      526.57      564.69     20.39 o 
   2  12   4       12.60       11.34      2.02 o 
  -2  13   4      237.41      249.85     17.23 o 
  -1  13   4       96.05       93.93      6.43 o 
   0  13   4      194.09      194.86     12.32 o 
   1  13   4       98.33       90.46      7.22 o 
   2  13   4      229.66      226.45     21.17 o 
   0  14   4      108.46      101.07      9.44 o 
   1   0   5        0.06        0.67      1.53 o 
   2   0   5      450.37      445.23      6.81 o 
   3   0   5      592.72      622.87      5.88 o 
   4   0   5      927.17      962.08     30.49 o 
  -4   1   5      466.87      511.32     31.05 o 
  -3   1   5      235.06      242.91      4.25 o 
  -2   1   5       74.08       69.44      1.58 o 
  -1   1   5      210.87      208.48      3.18 o 
   0   1   5     1384.22     1324.69     16.14 o 
   1   1   5      202.22      198.07      3.10 o 
   2   1   5       65.96       61.96      3.49 o 
   3   1   5      237.04      244.02      4.82 o 
   4   1   5      467.23      489.16     21.10 o 
  -4   2   5       34.88       26.38      3.92 o 
  -3   2   5      262.69      280.12      6.30 o 
  -2   2   5      886.97      928.36      4.97 o 
  -1   2   5      959.48      908.15      7.95 o 
   0   2   5     3315.06     3270.56     18.94 o 
   1   2   5      945.00      910.36      7.22 o 
   2   2   5      866.45      902.12      4.85 o 
   3   2   5      264.56      281.97      5.20 o 
   4   2   5       38.99       26.85      3.58 o 
  -4   3   5      435.94      455.35     29.14 o 
  -3   3   5      315.70      312.65      3.90 o 
  -2   3   5     1546.60     1648.67      8.21 o 
  -1   3   5      590.15      559.99      5.36 o 
   0   3   5     1073.78     1037.01     10.72 o 
   1   3   5      586.47      557.90      3.22 o 
   2   3   5     1550.80     1667.24      8.39 o 
   3   3   5      326.63      333.65      6.88 o 
   4   3   5      431.27      444.92     17.13 o 
  -4   4   5       60.62       37.99      6.30 o 
  -3   4   5      463.66      462.18      6.44 o 
  -2   4   5      169.17      178.45      2.53 o 
  -1   4   5      413.50      397.28      5.92 o 
   0   4   5     7456.38     7658.24     19.51 o 
   1   4   5      416.50      396.26      4.29 o 
   2   4   5      166.01      172.27      3.79 o 
   3   4   5      481.83      487.77      7.02 o 
   4   4   5       60.67       43.22      6.11 o 
  -4   5   5       44.26       38.63      8.53 o 
  -3   5   5      527.93      531.14      6.74 o 
  -2   5   5      315.48      322.81      3.35 o 
  -1   5   5     1859.73     1840.84     11.10 o 
   0   5   5     1261.50     1325.66     10.52 o 
   1   5   5     1886.59     1874.80     11.78 o 
   2   5   5      303.14      311.18      2.96 o 
   3   5   5      521.64      533.81      5.98 o 
   4   5   5       44.18       34.76      3.79 o 
  -4   6   5        3.19        5.53      2.54 o 
  -3   6   5      451.72      466.49      5.60 o 
  -2   6   5      569.38      582.68      7.01 o 
  -1   6   5      186.75      182.57      3.56 o 
   0   6   5      388.40      395.09      3.31 o 
   1   6   5      182.85      177.15      3.35 o 
   2   6   5      565.64      578.43      5.41 o 
   3   6   5      437.86      470.18      6.61 o 
   4   6   5        2.22        6.34      1.78 o 
  -4   7   5      202.20      204.19     26.18 o 
  -3   7   5      193.72      185.80      8.09 o 
  -2   7   5     1088.21     1108.47     15.82 o 
  -1   7   5      252.46      229.66      5.67 o 
   0   7   5        1.71        2.68      0.95 o 
   1   7   5      272.61      246.20      3.28 o 
   2   7   5     1093.85     1132.04     11.46 o 
   3   7   5      184.70      187.85      6.53 o 
   4   7   5      199.49      168.77      9.94 o 
  -4   8   5       25.53       23.23      8.04 o 
  -3   8   5       59.88       53.43      4.66 o 
  -2   8   5      513.78      525.00      6.36 o 
  -1   8   5      515.75      502.18      7.50 o 
   0   8   5      566.95      553.77      6.10 o 
   1   8   5      529.72      517.45      6.55 o 
   2   8   5      510.33      521.94      6.52 o 
   3   8   5       58.68       52.47      4.48 o 
   4   8   5       24.61       18.32      4.13 o 
  -3   9   5      178.32      179.63      5.65 o 
  -2   9   5      278.98      274.97      8.68 o 
  -1   9   5      573.03      601.69     19.37 o 
   0   9   5      186.33      182.69      6.00 o 
   1   9   5      554.30      555.58      8.94 o 
   2   9   5      284.15      282.79     11.05 o 
   3   9   5      182.15      169.92      8.39 o 
  -3  10   5       52.80       43.26      4.23 o 
  -2  10   5      243.32      239.36     15.32 o 
  -1  10   5      281.83      288.38     12.80 o 
   0  10   5      610.03      599.62     21.53 o 
   1  10   5      283.71      299.43     16.41 o 
   2  10   5      240.77      240.43     13.35 o 
   3  10   5       51.39       47.47      4.57 o 
  -3  11   5        6.88        7.90      2.51 o 
  -2  11   5      631.36      655.27     11.84 o 
  -1  11   5      589.87      623.92     18.52 o 
   0  11   5      132.83      145.40     11.65 o 
   1  11   5      582.74      612.65     16.02 o 
   2  11   5      618.93      632.40     13.63 o 
   3  11   5        7.04        7.78      2.38 o 
  -2  12   5      262.52      282.05     14.45 o 
  -1  12   5       35.35       40.43      3.74 o 
   0  12   5       20.86       24.02      3.21 o 
   1  12   5       35.48       38.33      3.92 o 
   2  12   5      264.41      242.84     16.56 o 
  -1  13   5      325.25      330.94     21.52 o 
   0  13   5      226.51      205.71     12.59 o 
   1  13   5      326.66      316.50     22.83 o 
   0  14   5      370.45      360.83     20.48 o 
   0   0   6      186.52      201.52      5.70 o 
   1   0   6     1543.25     1530.37      6.74 o 
   2   0   6      463.43      418.01      7.31 o 
   3   0   6       18.59       24.78      1.51 o 
   4   0   6       21.97       13.15      4.72 o 
  -4   1   6       55.40       33.80      7.44 o 
  -3   1   6     1041.32     1109.38      9.81 o 
  -2   1   6      151.24      154.69      2.73 o 
  -1   1   6     1409.10     1418.93     10.16 o 
   0   1   6     4413.79     4412.73     24.29 o 
   1   1   6     1393.16     1424.56     19.19 o 
   2   1   6      149.82      152.03      5.56 o 
   3   1   6     1020.50     1067.42     11.66 o 
   4   1   6       56.25       50.15      4.50 o 
  -4   2   6      866.05      951.69     25.86 o 
  -3   2   6      586.84      514.12     43.35 o 
  -2   2   6      538.30      540.80      6.06 o 
  -1   2   6     1490.99     1532.26      5.98 o 
   0   2   6       80.02       75.04      2.36 o 
   1   2   6     1471.76     1514.28      7.86 o 
   2   2   6      535.33      544.90      6.91 o 
   3   2   6      588.31      623.47     10.08 o 
   4   2   6      878.53      919.38     34.99 o 
  -4   3   6       52.63       35.61      5.41 o 
  -3   3   6       53.66       56.10      1.90 o 
  -2   3   6       97.51      101.62      3.16 o 
  -1   3   6      121.22      127.61      2.77 o 
   0   3   6     3896.09     3813.86     31.22 o 
   1   3   6      106.52      117.66      3.18 o 
   2   3   6       95.91       93.28      3.45 o 
   3   3   6       50.85       50.33      2.49 o 
   4   3   6       55.46       38.76      6.11 o 
  -4   4   6      101.69       93.17     13.57 o 
  -3   4   6       44.56       40.93      1.54 o 
  -2   4   6      227.21      236.73      3.20 o 
  -1   4   6     1256.56     1268.45      9.86 o 
   0   4   6       30.95       41.01      2.79 o 
   1   4   6     1271.49     1296.56      9.66 o 
   2   4   6      226.77      235.37      3.20 o 
   3   4   6       44.42       38.87      2.24 o 
   4   4   6       95.32       71.83     10.56 o 
  -4   5   6      139.60      143.56     15.49 o 
  -3   5   6      491.33      494.70      7.61 o 
  -2   5   6      750.29      732.39      6.09 o 
  -1   5   6      987.10     1018.63      6.31 o 
   0   5   6       26.52       39.91      2.48 o 
   1   5   6      991.63     1029.67      6.05 o 
   2   5   6      766.87      753.02      5.01 o 
   3   5   6      473.69      472.37      5.54 o 
   4   5   6      142.01      130.38     18.37 o 
  -4   6   6       30.91       35.58      5.28 o 
  -3   6   6      195.51      181.91      9.99 o 
  -2   6   6     1668.64     1663.41     15.49 o 
  -1   6   6     1063.23     1035.07      7.89 o 
   0   6   6       32.72       45.30      2.84 o 
   1   6   6     1069.77     1038.27      6.80 o 
   2   6   6     1682.28     1670.98     12.73 o 
   3   6   6      190.75      188.46     10.00 o 
   4   6   6       30.59       18.43      2.93 o 
  -4   7   6       65.07       51.35     11.69 o 
  -3   7   6      102.02       79.52      6.66 o 
  -2   7   6      749.70      754.08     10.50 o 
  -1   7   6      490.18      498.58      6.11 o 
   0   7   6      105.81      131.73      5.46 o 
   1   7   6      495.62      502.56      3.44 o 
   2   7   6      727.79      732.58      8.06 o 
   3   7   6      101.73       93.25      7.25 o 
   4   7   6       64.48       49.61      6.75 o 
  -4   8   6       20.41       12.58      5.31 o 
  -3   8   6      259.18      252.53     11.77 o 
  -2   8   6       48.14       44.58      3.38 o 
  -1   8   6      377.14      370.14      6.43 o 
   0   8   6        9.06       12.17      1.09 o 
   1   8   6      371.67      360.84      4.96 o 
   2   8   6       55.13       54.76      4.01 o 
   3   8   6      265.00      254.26     11.26 o 
   4   8   6       20.72       15.40      3.38 o 
  -3   9   6      179.97      181.58      5.21 o 
  -2   9   6       23.09       29.60      2.96 o 
  -1   9   6     1989.17     2053.66     26.80 o 
   0   9   6       51.16       43.54      2.81 o 
   1   9   6     1970.13     2040.70     24.81 o 
   2   9   6       22.57       28.02      3.15 o 
   3   9   6      177.96      161.32     10.18 o 
  -3  10   6      148.04      159.80     10.78 o 
  -2  10   6       81.88       79.28      8.25 o 
  -1  10   6      108.67      112.61     10.15 o 
   0  10   6      526.64      556.51     11.30 o 
   1  10   6      110.73      117.19      9.43 o 
   2  10   6       75.80       81.63      6.59 o 
   3  10   6      152.09      160.48     15.40 o 
  -3  11   6       16.56       12.87      2.69 o 
  -2  11   6      230.60      242.27      9.93 o 
  -1  11   6       79.75       84.64      7.61 o 
   0  11   6        2.63        5.37      2.13 o 
   1  11   6       71.34       70.25      5.69 o 
   2  11   6      220.58      225.80     11.78 o 
   3  11   6       16.87       11.99      2.22 o 
  -2  12   6      264.36      249.39     19.64 o 
  -1  12   6      649.77      690.08     12.86 o 
   0  12   6       11.07       12.72      2.52 o 
   1  12   6      637.09      656.99     19.21 o 
   2  12   6      272.27      277.04     22.85 o 
  -1  13   6        6.10        9.22      2.60 o 
   0  13   6       28.62       33.61      2.93 o 
   1  13   6        6.37        8.46      1.84 o 
   0  14   6        3.11        6.32      1.81 o 
   1   0   7      979.82      971.98      9.88 o 
   2   0   7       75.69       68.62      3.91 o 
   3   0   7     1239.09     1318.09     13.82 o 
   4   0   7      196.80      195.19     21.35 o 
  -4   1   7      228.75      175.53     40.88 o 
  -3   1   7       64.61       62.05      2.39 o 
  -2   1   7      232.66      220.08      2.57 o 
  -1   1   7     2078.31     2094.33      9.21 o 
   0   1   7     3153.70     3133.88     30.22 o 
   1   1   7     2073.16     2131.08     12.57 o 
   2   1   7      247.77      235.95      3.56 o 
   3   1   7       64.09       63.11      3.74 o 
   4   1   7      231.33      218.09     24.35 o 
  -4   2   7      252.74      226.17     20.57 o 
  -3   2   7      246.18      253.61      4.61 o 
  -2   2   7      623.95      620.27      8.22 o 
  -1   2   7      500.64      512.05      5.90 o 
   0   2   7      329.55      300.44      4.20 o 
   1   2   7      493.81      501.35      8.50 o 
   2   2   7      621.70      605.64      7.84 o 
   3   2   7      241.36      252.25      4.88 o 
   4   2   7      250.89      242.51     16.70 o 
  -4   3   7       74.63       55.21     10.44 o 
  -3   3   7      155.46      149.60      3.57 o 
  -2   3   7     1123.17     1120.09      8.15 o 
  -1   3   7     1378.05     1377.76     11.95 o 
   0   3   7      958.00      956.53     10.36 o 
   1   3   7     1420.89     1424.05     12.22 o 
   2   3   7     1121.79     1137.59      6.88 o 
   3   3   7      160.58      159.85      3.96 o 
   4   3   7       70.41       54.23      7.39 o 
  -4   4   7       36.64       34.30      9.62 o 
  -3   4   7     1025.35     1088.12     12.12 o 
  -2   4   7       98.90       94.42      3.53 o 
  -1   4   7      936.05      918.57      9.80 o 
   0   4   7      106.10      124.11      3.35 o 
   1   4   7      951.28      930.64      8.74 o 
   2   4   7       97.67       89.97      2.77 o 
   3   4   7     1021.50     1073.75     14.82 o 
   4   4   7       36.90       30.66      3.71 o 
  -4   5   7      125.34      122.75     17.76 o 
  -3   5   7       74.06       73.73      4.26 o 
  -2   5   7       97.00      104.85      3.90 o 
  -1   5   7     2859.15     2921.77     14.74 o 
   0   5   7      665.35      643.20      6.86 o 
   1   5   7     2840.99     2922.86     13.83 o 
   2   5   7       99.33      102.66      2.66 o 
   3   5   7       73.81       69.83      4.05 o 
   4   5   7      121.74      112.63      9.83 o 
  -4   6   7       73.42      102.74     11.15 o 
  -3   6   7      130.21      123.29      7.87 o 
  -2   6   7      213.77      206.58      4.00 o 
  -1   6   7       31.48       29.45      1.92 o 
   0   6   7     1903.60     1890.19     10.93 o 
   1   6   7       35.17       31.71      2.04 o 
   2   6   7      215.09      212.10      4.44 o 
   3   6   7      133.80      128.46      7.33 o 
   4   6   7       73.00       69.14      9.76 o 
  -4   7   7      159.14      144.54     17.72 o 
  -3   7   7      161.56      157.40      8.67 o 
  -2   7   7      743.02      739.25     10.94 o 
  -1   7   7      353.97      334.33      4.60 o 
   0   7   7      344.90      355.31      3.80 o 
   1   7   7      343.87      323.35      4.20 o 
   2   7   7      715.82      707.44      8.50 o 
   3   7   7      157.47      147.86      6.06 o 
   4   7   7      158.95      144.96     22.76 o 
  -4   8   7      191.81      127.06     18.98 o 
  -3   8   7      223.35      247.27     16.95 o 
  -2   8   7      118.16      105.95      6.77 o 
  -1   8   7      131.01      112.88      5.32 o 
   0   8   7      549.45      521.40      5.55 o 
   1   8   7      131.28      117.93      5.94 o 
   2   8   7      119.29      101.78      7.36 o 
   3   8   7      215.19      210.33      9.08 o 
   4   8   7      193.53      184.29     35.92 o 
  -3   9   7       36.50       30.65      4.40 o 
  -2   9   7      265.14      260.51     12.88 o 
  -1   9   7       78.62       77.51      4.79 o 
   0   9   7      905.18      921.37     10.38 o 
   1   9   7       73.23       73.40      4.98 o 
   2   9   7      273.31      281.55      7.63 o 
   3   9   7       37.19       34.28      3.47 o 
  -3  10   7      171.11      160.18      8.14 o 
  -2  10   7      238.50      246.21     20.13 o 
  -1  10   7      199.62      196.56     16.09 o 
   0  10   7     1679.96     1717.04     19.17 o 
   1  10   7      199.07      186.74     15.34 o 
   2  10   7      235.14      248.45     13.07 o 
   3  10   7      174.85      162.41     15.37 o 
  -2  11   7      532.62      572.87     14.59 o 
  -1  11   7       62.83       56.57      5.27 o 
   0  11   7      132.18      126.21     10.75 o 
   1  11   7       67.91       67.30      5.98 o 
   2  11   7      536.26      567.12     11.78 o 
  -2  12   7       69.38       59.24      4.50 o 
  -1  12   7       26.54       20.70      2.71 o 
   0  12   7      190.96      202.10      9.95 o 
   1  12   7       29.83       18.06      2.45 o 
   2  12   7       67.13       53.12      6.00 o 
  -1  13   7      300.58      270.42     20.48 o 
   0  13   7        2.30        3.46      2.00 o 
   1  13   7      312.06      311.55     22.19 o 
   0   0   8        0.87        4.94      4.15 o 
   1   0   8       70.57       66.13      4.77 o 
   2   0   8      504.43      523.42      8.95 o 
   3   0   8      353.45      356.36      4.72 o 
   4   0   8        8.33        6.15      2.17 o 
  -4   1   8      118.20       66.80     18.67 o 
  -3   1   8       12.88       14.06      1.44 o 
  -2   1   8     1328.61     1364.42      8.44 o 
  -1   1   8     2198.66     2106.42     10.13 o 
   0   1   8      234.43      219.78      6.03 o 
   1   1   8     2188.02     2098.01     14.81 o 
   2   1   8     1327.58     1361.13      9.08 o 
   3   1   8       13.06       12.16      1.50 o 
   4   1   8      119.97      109.48     10.18 o 
  -4   2   8       34.37       20.11      5.96 o 
  -3   2   8      233.86      229.80      5.01 o 
  -2   2   8     2517.17     2605.04     14.73 o 
  -1   2   8      190.37      173.85      2.39 o 
   0   2   8      810.33      877.10      7.76 o 
   1   2   8      188.63      163.71      3.01 o 
   2   2   8     2531.04     2645.26     17.92 o 
   3   2   8      231.55      230.53      7.34 o 
   4   2   8       34.03       24.79      4.26 o 
  -4   3   8       12.74       13.09      3.43 o 
  -3   3   8      283.57      294.58      4.15 o 
  -2   3   8     1084.38     1070.56      8.47 o 
  -1   3   8      112.29       98.89      2.04 o 
   0   3   8      628.48      674.50      6.63 o 
   1   3   8      108.49      103.83      5.10 o 
   2   3   8     1068.50     1064.76      6.76 o 
   3   3   8      287.03      301.37      6.62 o 
   4   3   8       10.95       11.35      2.12 o 
  -4   4   8       86.85      100.74     12.85 o 
  -3   4   8        8.13        9.29      0.92 o 
  -2   4   8      389.57      389.59      5.39 o 
  -1   4   8      636.01      588.21      6.96 o 
   0   4   8     1489.20     1620.27     14.22 o 
   1   4   8      637.69      590.23      6.41 o 
   2   4   8      384.46      381.12      4.08 o 
   3   4   8        8.24        9.43      1.28 o 
   4   4   8       87.21       65.82      7.87 o 
  -4   5   8      110.79       85.80     10.82 o 
  -3   5   8      175.27      176.55      5.12 o 
  -2   5   8      458.28      461.00      3.65 o 
  -1   5   8      403.42      386.10      5.46 o 
   0   5   8     3321.55     3283.77     18.99 o 
   1   5   8      402.19      389.65      5.26 o 
   2   5   8      457.85      472.09      3.46 o 
   3   5   8      179.24      181.33      5.82 o 
   4   5   8      112.42       79.57      9.67 o 
  -4   6   8      436.80      421.45     51.90 o 
  -3   6   8       13.37       11.23      1.36 o 
  -2   6   8      190.22      196.92      6.21 o 
  -1   6   8       18.53       16.28      1.19 o 
   0   6   8       37.13       52.82      3.02 o 
   1   6   8       18.48       20.76      1.42 o 
   2   6   8      191.49      195.48      5.10 o 
   3   6   8       11.43        7.81      1.90 o 
   4   6   8      429.02      479.45      8.32 o 
  -4   7   8        0.15        7.19      3.48 o 
  -3   7   8      216.27      202.03     12.59 o 
  -2   7   8       37.54       39.53      2.49 o 
  -1   7   8      150.14      140.42      4.27 o 
   0   7   8     2079.28     2038.61     12.43 o 
   1   7   8      149.33      143.45      5.12 o 
   2   7   8       38.04       33.27      1.97 o 
   3   7   8      225.28      218.42     13.04 o 
   4   7   8        0.12        0.38      1.75 o 
  -3   8   8      227.84      232.99      7.24 o 
  -2   8   8       59.54       60.48      4.33 o 
  -1   8   8     1406.01     1418.71     16.67 o 
   0   8   8      265.52      241.00      5.84 o 
   1   8   8     1402.24     1409.47     13.51 o 
   2   8   8       60.83       57.74      4.53 o 
   3   8   8      229.50      236.24     10.03 o 
  -3   9   8      741.68      797.85     25.84 o 
  -2   9   8       71.66       65.97      6.06 o 
  -1   9   8       69.15       73.20      5.61 o 
   0   9   8      170.43      146.62      9.13 o 
   1   9   8       68.90       70.28      5.07 o 
   2   9   8       74.14       63.04      5.60 o 
   3   9   8      736.72      802.39     20.59 o 
  -3  10   8       54.92       56.81      6.91 o 
  -2  10   8       99.11       93.30      8.01 o 
  -1  10   8      221.82      233.29     13.20 o 
   0  10   8        0.39        4.62      2.00 o 
   1  10   8      222.53      246.33     13.40 o 
   2  10   8       94.89       86.62      9.21 o 
   3  10   8       57.04       59.27      7.89 o 
  -2  11   8        7.03       11.61      2.07 o 
  -1  11   8      379.29      394.84     13.58 o 
   0  11   8      126.34      150.39     11.08 o 
   1  11   8      384.12      378.70     15.16 o 
   2  11   8        7.18       10.72      3.82 o 
  -2  12   8      194.68      175.27     14.10 o 
  -1  12   8      270.09      289.80     16.59 o 
   0  12   8        0.26        7.13      2.96 o 
   1  12   8      271.92      298.43     13.62 o 
   2  12   8      194.50      164.12     13.03 o 
  -1  13   8       72.36       62.40      5.14 o 
   0  13   8      352.90      321.20     21.80 o 
   1  13   8       73.17       75.27      7.42 o 
   1   0   9      244.84      208.53      2.84 o 
   2   0   9      608.71      611.53      9.60 o 
   3   0   9      611.70      661.80      9.62 o 
   4   0   9       35.07       32.03      5.41 o 
  -4   1   9       46.79       38.18     14.29 o 
  -3   1   9       85.95       81.25      3.12 o 
  -2   1   9     1196.87     1207.65      8.73 o 
  -1   1   9      947.82      896.32      8.53 o 
   0   1   9     2444.92     2469.71     19.46 o 
   1   1   9      954.48      896.50     10.31 o 
   2   1   9     1235.35     1264.28     12.19 o 
   3   1   9       85.19       88.38      2.77 o 
   4   1   9       50.49       33.56      8.52 o 
  -4   2   9      303.15      316.81     36.77 o 
  -3   2   9      241.25      257.72      5.08 o 
  -2   2   9      538.52      509.22      6.77 o 
  -1   2   9     1083.01     1163.06      8.29 o 
   0   2   9      881.27      851.59      9.13 o 
   1   2   9     1084.01     1165.32     11.79 o 
   2   2   9      531.69      494.21      7.41 o 
   3   2   9      244.88      257.04      9.87 o 
   4   2   9      297.15      299.13     16.43 o 
  -4   3   9      145.21      133.33     21.09 o 
  -3   3   9       24.48       21.09      1.60 o 
  -2   3   9      102.83      100.77      5.79 o 
  -1   3   9     2035.08     2031.37     16.28 o 
   0   3   9      893.86      853.54      9.41 o 
   1   3   9     2037.83     2019.05     17.17 o 
   2   3   9      102.72       97.30      1.84 o 
   3   3   9       24.77       20.65      1.83 o 
   4   3   9      145.77      147.03     21.54 o 
  -4   4   9      196.38      189.01     21.34 o 
  -3   4   9      981.16     1048.07      8.20 o 
  -2   4   9       31.55       33.79      2.37 o 
  -1   4   9      474.64      496.29      6.44 o 
   0   4   9       25.80       30.10      2.45 o 
   1   4   9      462.86      482.60      5.93 o 
   2   4   9       29.09       31.14      2.15 o 
   3   4   9      969.74     1044.59     10.75 o 
   4   4   9      201.31      201.28      6.52 o 
  -4   5   9      136.62      137.72     16.70 o 
  -3   5   9      198.25      190.48      9.76 o 
  -2   5   9       56.59       52.77      3.06 o 
  -1   5   9     1322.40     1288.88      9.17 o 
   0   5   9       91.60      118.22      5.41 o 
   1   5   9     1296.51     1250.04      7.58 o 
   2   5   9       60.43       58.54      3.01 o 
   3   5   9      194.11      146.44     13.32 o 
   4   5   9      138.69      147.28     23.03 o 
  -4   6   9      220.18      176.37     26.51 o 
  -3   6   9      165.01      166.91      8.10 o 
  -2   6   9      218.93      223.24      5.15 o 
  -1   6   9      651.36      658.16      5.40 o 
   0   6   9     1483.53     1455.05      9.07 o 
   1   6   9      655.80      667.92      5.23 o 
   2   6   9      227.07      228.87      5.38 o 
   3   6   9      171.67      164.58      7.72 o 
   4   6   9      223.99      227.90     23.52 o 
  -4   7   9       89.78      105.50     15.34 o 
  -3   7   9      308.05      312.91     14.90 o 
  -2   7   9      186.33      199.75      5.95 o 
  -1   7   9      132.73      125.74      6.41 o 
   0   7   9      583.32      554.85      6.11 o 
   1   7   9      135.36      133.38      3.95 o 
   2   7   9      195.45      207.85      6.70 o 
   3   7   9      315.23      311.19     13.20 o 
   4   7   9       92.00       95.98     11.29 o 
  -3   8   9      244.64      243.34      8.45 o 
  -2   8   9       62.76       61.90      4.71 o 
  -1   8   9      290.84      279.91      6.02 o 
   0   8   9        0.12        3.11      1.12 o 
   1   8   9      292.40      286.37      8.47 o 
   2   8   9       59.67       51.90      4.33 o 
   3   8   9      235.90      240.98     11.51 o 
  -3   9   9        2.19        7.48      1.96 o 
  -2   9   9      287.32      275.51     13.15 o 
  -1   9   9      352.69      353.41     16.83 o 
   0   9   9     1409.65     1386.08     20.06 o 
   1   9   9      349.54      354.09     10.13 o 
   2   9   9      285.18      269.91     10.52 o 
   3   9   9        2.08        6.52      2.16 o 
  -3  10   9       43.45       35.63      5.12 o 
  -2  10   9      114.16      111.77      8.25 o 
  -1  10   9      100.49      100.36     11.26 o 
   0  10   9      250.83      263.90     15.20 o 
   1  10   9      104.46      122.39     10.70 o 
   2  10   9      116.78      115.61      9.06 o 
   3  10   9       46.69       28.93      3.10 o 
  -2  11   9      172.36      194.87     10.33 o 
  -1  11   9      181.90      180.28     13.17 o 
   0  11   9      124.59      153.17     12.06 o 
   1  11   9      184.44      199.53     12.84 o 
   2  11   9      173.77      181.90     13.03 o 
  -2  12   9      263.68      295.74     17.74 o 
  -1  12   9      157.76      168.80      9.03 o 
   0  12   9       25.82       34.43      3.55 o 
   1  12   9      156.13      146.25     10.02 o 
   2  12   9      265.79      231.72     21.26 o 
  -1  13   9       68.51       64.90      6.04 o 
   0  13   9       94.84       95.66      7.37 o 
   1  13   9       68.40       72.38      7.10 o 
   0   0  10     4042.67     4458.44     19.43 o 
   1   0  10     3282.65     3364.72     27.70 o 
   2   0  10      387.45      396.90      6.82 o 
   3   0  10      696.52      730.42     10.37 o 
   4   0  10        4.31        4.36      1.33 o 
  -4   1  10       93.40       40.97     14.29 o 
  -3   1  10      682.42      717.56     10.65 o 
  -2   1  10      502.01      506.59      4.46 o 
  -1   1  10      377.71      339.68      4.61 o 
   0   1  10        1.33        8.75      1.86 o 
   1   1  10      384.05      350.30      6.17 o 
   2   1  10      490.37      496.33      4.27 o 
   3   1  10      674.60      704.53     10.15 o 
   4   1  10       93.95       93.92      7.23 o 
  -4   2  10      446.01      512.23     21.06 o 
  -3   2  10      126.48      127.45      5.70 o 
  -2   2  10      430.16      430.96      3.81 o 
  -1   2  10       51.88       48.24      2.99 o 
   0   2  10      407.46      384.18      5.47 o 
   1   2  10       52.71       49.42      3.56 o 
   2   2  10      426.32      430.34      4.29 o 
   3   2  10      133.39      131.84      6.31 o 
   4   2  10      447.42      504.91      9.58 o 
  -4   3  10      149.19      132.54     20.31 o 
  -3   3  10      185.66      178.09      4.68 o 
  -2   3  10      442.93      458.21      3.93 o 
  -1   3  10      567.67      554.28      6.76 o 
   0   3  10     4242.48     4325.44     50.34 o 
   1   3  10      592.60      585.24      8.18 o 
   2   3  10      440.68      448.39      7.30 o 
   3   3  10      190.71      190.08      8.34 o 
   4   3  10      150.45      145.98      7.41 o 
  -4   4  10      111.70      119.57     15.79 o 
  -3   4  10       30.32       26.16      1.76 o 
  -2   4  10      548.82      544.27      6.58 o 
  -1   4  10      512.31      496.47      8.28 o 
   0   4  10      689.10      674.66      8.19 o 
   1   4  10      511.10      502.16      7.98 o 
   2   4  10      527.74      539.85      5.34 o 
   3   4  10       29.52       25.76      2.61 o 
   4   4  10      111.38      110.47     12.83 o 
  -4   5  10      110.04      108.75     15.98 o 
  -3   5  10       38.87       35.12      2.74 o 
  -2   5  10      582.33      568.17      6.28 o 
  -1   5  10      195.84      191.75      7.49 o 
   0   5  10      168.17      152.60      4.24 o 
   1   5  10      189.18      187.10      3.50 o 
   2   5  10      594.17      585.52      6.29 o 
   3   5  10       44.06       41.28      3.62 o 
   4   5  10      106.58       96.74     12.01 o 
  -4   6  10       42.51       31.75      7.28 o 
  -3   6  10      216.21      223.58      8.04 o 
  -2   6  10     1201.79     1197.52     14.65 o 
  -1   6  10       70.32       72.45      3.68 o 
   0   6  10      253.70      268.42      3.99 o 
   1   6  10       73.82       78.27      4.45 o 
   2   6  10     1199.14     1223.13     13.19 o 
   3   6  10      220.92      218.71      9.00 o 
   4   6  10       43.79       33.02      4.68 o 
  -4   7  10       85.02       72.99     11.44 o 
  -3   7  10      130.74      125.82     11.93 o 
  -2   7  10      517.34      519.32      5.74 o 
  -1   7  10     1172.25     1181.33     10.44 o 
   0   7  10       72.42       64.28      3.22 o 
   1   7  10     1186.66     1193.31     10.23 o 
   2   7  10      517.22      523.46      5.52 o 
   3   7  10      130.40      117.62      7.86 o 
   4   7  10       82.88       61.63     16.34 o 
  -3   8  10      151.60      132.93     11.10 o 
  -2   8  10      143.90      137.55     10.31 o 
  -1   8  10      103.01      100.20      5.54 o 
   0   8  10      477.87      477.04      6.40 o 
   1   8  10      105.49       99.52      5.83 o 
   2   8  10      146.05      136.66      9.78 o 
   3   8  10      151.34      139.59     12.55 o 
  -3   9  10       50.88       51.72      8.19 o 
  -2   9  10       73.67       53.84      5.56 o 
  -1   9  10      283.22      288.40     15.95 o 
   0   9  10      189.33      187.88      9.11 o 
   1   9  10      287.81      304.61     11.37 o 
   2   9  10       72.99       55.75      4.80 o 
   3   9  10       51.26       37.19      7.79 o 
  -3  10  10      235.17      249.27     21.38 o 
  -2  10  10      453.60      491.85     32.17 o 
  -1  10  10      177.43      178.16     11.48 o 
   0  10  10      316.86      333.82     17.50 o 
   1  10  10      177.03      183.51     12.36 o 
   2  10  10      452.20      469.02     11.21 o 
   3  10  10      236.42      210.71     20.37 o 
  -2  11  10      336.05      341.37     12.05 o 
  -1  11  10      397.83      420.30     15.81 o 
   0  11  10       38.29       40.71      4.37 o 
   1  11  10      401.06      400.17     17.64 o 
   2  11  10      339.91      356.03     13.58 o 
  -2  12  10       88.27       82.57      6.59 o 
  -1  12  10       18.52       19.65      2.93 o 
   0  12  10       13.59       14.07      3.64 o 
   1  12  10       16.47       13.80      2.90 o 
   2  12  10       94.69       74.08      7.21 o 
  -1  13  10        2.53        5.39      2.79 o 
   0  13  10      401.71      413.31     22.26 o 
   1  13  10        2.33        3.10      2.71 o 
   1   0  11     2687.06     2970.71     26.85 o 
   2   0  11        1.11        1.68      1.60 o 
   3   0  11      372.53      412.92     15.93 o 
   4   0  11      464.36      502.53     11.04 o 
  -3   1  11      246.50      249.92      7.47 o 
  -2   1  11      228.78      217.00      3.14 o 
  -1   1  11      194.58      186.99      3.80 o 
   0   1  11     1825.58     1692.52     14.83 o 
   1   1  11      183.25      181.51      6.90 o 
   2   1  11      224.76      215.63      3.94 o 
   3   1  11      248.37      252.98     10.92 o 
   4   1  11      150.82      157.48      5.81 o 
  -4   2  11      236.91      271.92     14.59 o 
  -3   2  11       16.91       19.19      1.75 o 
  -2   2  11      143.28      133.86      2.54 o 
  -1   2  11     1818.26     1880.64     10.22 o 
   0   2  11     2018.34     2031.60     18.39 o 
   1   2  11     1759.79     1834.05     12.22 o 
   2   2  11      146.17      139.46      4.35 o 
   3   2  11       15.40       16.13      1.95 o 
   4   2  11      240.45      264.10     12.98 o 
  -4   3  11      106.50      103.50     18.87 o 
  -3   3  11      942.02     1014.55     10.19 o 
  -2   3  11      176.65      174.02      6.23 o 
  -1   3  11      809.91      837.86      7.10 o 
   0   3  11      150.12      150.29      3.15 o 
   1   3  11      798.99      840.55      8.39 o 
   2   3  11      170.71      171.60      5.21 o 
   3   3  11      932.61      999.64      9.23 o 
   4   3  11      108.32      100.85      9.55 o 
  -4   4  11      136.83      138.30     18.00 o 
  -3   4  11      418.38      438.00      8.56 o 
  -2   4  11      147.96      141.52      2.68 o 
  -1   4  11      639.51      690.44      7.79 o 
   0   4  11      199.96      200.94      5.92 o 
   1   4  11      650.47      699.08      6.28 o 
   2   4  11      147.54      141.70      3.01 o 
   3   4  11      427.32      451.02     10.29 o 
   4   4  11      141.09      138.03      9.48 o 
  -4   5  11       37.89       31.46      4.42 o 
  -3   5  11      100.04       89.86      5.35 o 
  -2   5  11      344.92      343.90      5.79 o 
  -1   5  11      705.42      686.29      8.71 o 
   0   5  11      403.66      383.94      6.56 o 
   1   5  11      727.64      704.20      7.21 o 
   2   5  11      344.47      342.56      4.57 o 
   3   5  11      100.68       86.54      7.14 o 
   4   5  11       37.31       27.44      6.51 o 
  -4   6  11      161.56      139.46     22.76 o 
  -3   6  11      329.87      347.00     12.23 o 
  -2   6  11       72.32       70.75      4.06 o 
  -1   6  11      287.00      266.32      4.73 o 
   0   6  11       10.14        9.99      1.04 o 
   1   6  11      283.55      270.54      4.68 o 
   2   6  11       77.97       74.19      3.51 o 
   3   6  11      325.33      327.39     13.02 o 
   4   6  11      160.11      140.38     16.11 o 
  -3   7  11       88.49       77.91      9.63 o 
  -2   7  11      400.12      416.27     14.19 o 
  -1   7  11      712.34      679.64      8.75 o 
   0   7  11      676.56      658.63      7.85 o 
   1   7  11      697.70      665.18      7.69 o 
   2   7  11      409.13      437.58      9.12 o 
   3   7  11       89.89       76.08      7.46 o 
  -3   8  11       75.31       64.00      5.64 o 
  -2   8  11      467.25      483.07     13.30 o 
  -1   8  11      548.75      518.81     11.57 o 
   0   8  11       38.83       32.42      2.16 o 
   1   8  11      551.88      532.48      8.39 o 
   2   8  11      475.39      479.57      8.82 o 
   3   8  11       77.89       70.22      7.90 o 
  -3   9  11      153.58      138.05     15.20 o 
  -2   9  11      267.72      267.20     17.03 o 
  -1   9  11      213.98      200.15     15.85 o 
   0   9  11      135.49      125.53      9.06 o 
   1   9  11      216.33      248.63      9.16 o 
   2   9  11      264.60      269.24     15.19 o 
   3   9  11      152.13      137.99     13.39 o 
  -3  10  11       64.00       53.23      5.51 o 
  -2  10  11      529.72      582.50     19.80 o 
  -1  10  11      169.37      168.47     14.34 o 
   0  10  11      123.32      109.24      9.95 o 
   1  10  11      174.93      174.62     12.96 o 
   2  10  11      537.39      583.40     10.73 o 
   3  10  11       62.67       46.41      5.91 o 
  -2  11  11      103.96      104.71      8.34 o 
  -1  11  11      489.01      529.67     13.29 o 
   0  11  11      302.53      298.91     17.12 o 
   1  11  11      479.98      511.07     14.74 o 
   2  11  11      100.44       83.88      7.27 o 
  -1  12  11       33.87       35.22      3.77 o 
   0  12  11        2.67        3.30      2.04 o 
   1  12  11       35.22       31.01      3.26 o 
   0  13  11      190.14      199.65     15.50 o 
   0   0  12     2105.46     2041.97     22.39 o 
   1   0  12       65.12       65.10      3.61 o 
   2   0  12      104.37      103.92      3.52 o 
   3   0  12      562.58      574.13     15.88 o 
   4   0  12       45.44       40.88      5.24 o 
  -3   1  12        8.59       11.34      1.26 o 
  -2   1  12      587.11      623.82      6.73 o 
  -1   1  12      787.27      760.61      8.40 o 
   0   1  12     1697.59     1962.47     16.99 o 
   1   1  12      775.58      758.06      9.57 o 
   2   1  12      584.49      620.97      8.12 o 
   3   1  12        7.59        5.68      1.78 o 
   4   1  12      469.93      519.13     16.95 o 
  -4   2  12        5.06        3.50      6.30 o 
  -3   2  12      243.21      243.16      8.28 o 
  -2   2  12      284.80      275.08      4.12 o 
  -1   2  12       17.15       18.96      2.62 o 
   0   2  12      311.62      288.00     10.29 o 
   1   2  12       18.03       16.81      3.41 o 
   2   2  12      297.01      289.07      8.41 o 
   3   2  12      235.84      241.33     13.46 o 
   4   2  12        5.56        6.13      2.04 o 
  -4   3  12      134.70      123.06     16.05 o 
  -3   3  12      130.74      123.26      7.72 o 
  -2   3  12      437.39      412.66      7.42 o 
  -1   3  12     1053.51     1091.27      7.34 o 
   0   3  12       33.98       64.07      3.25 o 
   1   3  12     1058.40     1086.59     12.13 o 
   2   3  12      423.55      404.67      7.23 o 
   3   3  12      126.71      112.54      8.09 o 
   4   3  12      136.89      128.21     17.26 o 
  -4   4  12      182.79      172.23     28.08 o 
  -3   4  12      568.85      604.10     10.61 o 
  -2   4  12      973.10     1004.22     12.00 o 
  -1   4  12      360.01      331.16      3.55 o 
   0   4  12      527.81      466.32      7.39 o 
   1   4  12      358.97      328.60      8.91 o 
   2   4  12      969.19     1010.72     13.08 o 
   3   4  12      571.43      610.50     11.23 o 
   4   4  12      181.32      198.51     20.75 o 
  -4   5  12      116.25      115.22     18.16 o 
  -3   5  12      105.23      109.62      8.25 o 
  -2   5  12      320.63      314.24      8.75 o 
  -1   5  12       83.85       88.87      5.71 o 
   0   5  12      986.97     1010.08      8.57 o 
   1   5  12       79.51       77.96      4.06 o 
   2   5  12      320.04      313.82      6.41 o 
   3   5  12      108.73      102.70      7.65 o 
   4   5  12      111.68      109.95     13.00 o 
  -4   6  12       81.65       60.14      8.63 o 
  -3   6  12      246.17      263.87     11.41 o 
  -2   6  12      156.45      148.91     10.58 o 
  -1   6  12      119.32      113.69      6.74 o 
   0   6  12       81.70       84.44      4.90 o 
   1   6  12      113.82      102.69      5.31 o 
   2   6  12      150.39      147.28      6.12 o 
   3   6  12      244.57      248.96     14.10 o 
   4   6  12       83.60       66.25     17.08 o 
  -3   7  12      153.58      151.41      6.57 o 
  -2   7  12      234.21      225.66     10.98 o 
  -1   7  12      686.05      702.48      9.04 o 
   0   7  12      939.15      934.17     10.54 o 
   1   7  12      692.78      698.11      9.63 o 
   2   7  12      238.64      232.11      4.97 o 
   3   7  12      151.15      143.91     12.30 o 
  -3   8  12      225.17      253.31     16.14 o 
  -2   8  12      433.94      419.81     17.92 o 
  -1   8  12      477.19      474.73      8.43 o 
   0   8  12      138.26      105.78      8.66 o 
   1   8  12      492.76      496.66      7.12 o 
   2   8  12      435.91      444.13      9.85 o 
   3   8  12      221.24      265.08     14.81 o 
  -3   9  12       33.41       30.18      4.02 o 
  -2   9  12      302.68      323.99     20.42 o 
  -1   9  12      220.11      186.43     14.43 o 
   0   9  12      188.07      195.33     16.27 o 
   1   9  12      229.71      222.02     12.00 o 
   2   9  12      301.06      324.01     10.89 o 
   3   9  12       36.11       29.03      4.00 o 
  -2  10  12       66.80       75.65      7.31 o 
  -1  10  12      152.29      147.67     14.61 o 
   0  10  12        5.74        7.68      3.61 o 
   1  10  12      152.06      156.26     12.31 o 
   2  10  12       68.68       67.75      5.59 o 
  -2  11  12       75.44       71.45      7.31 o 
  -1  11  12      324.03      357.34     16.15 o 
   0  11  12      345.26      352.79     15.21 o 
   1  11  12      315.82      340.20     13.67 o 
   2  11  12       71.44       71.27      5.44 o 
  -1  12  12      337.60      341.65     16.78 o 
   0  12  12      393.91      416.22     10.69 o 
   1  12  12      341.96      332.90     20.35 o 
   0  13  12       41.57       36.78      5.12 o 
   1   0  13      211.54      171.99      6.16 o 
   2   0  13      344.57      334.00      5.57 o 
   3   0  13       93.02       95.75      8.20 o 
   4   0  13      104.70      117.87      3.16 o 
  -3   1  13      930.63     1003.99     11.82 o 
  -2   1  13      672.43      692.37      7.35 o 
  -1   1  13       19.22       21.77      1.57 o 
   0   1  13        7.07       11.80      2.28 o 
   1   1  13       19.24       21.11      2.10 o 
   2   1  13      659.54      676.07      7.81 o 
   3   1  13      925.31      999.39     16.18 o 
   4   1  13       13.08       12.54      2.13 o 
  -4   2  13      116.32       95.20     26.16 o 
  -3   2  13       56.53       55.42      5.17 o 
  -2   2  13      520.97      525.58      7.90 o 
  -1   2  13     1047.64     1042.81      8.72 o 
   0   2  13     1552.19     1581.89     10.59 o 
   1   2  13     1047.90     1049.81     10.00 o 
   2   2  13      528.75      539.36      9.50 o 
   3   2  13       53.98       49.36      8.63 o 
   4   2  13      112.80      113.97     19.14 o 
  -4   3  13      260.53      289.45     27.13 o 
  -3   3  13       66.21       68.44      5.77 o 
  -2   3  13      101.23       99.09      3.43 o 
  -1   3  13     1348.45     1326.30      8.83 o 
   0   3  13      304.75      294.67      4.97 o 
   1   3  13     1360.55     1339.72     10.92 o 
   2   3  13       98.00      101.82      5.90 o 
   3   3  13       60.26       48.29      4.20 o 
   4   3  13      256.70      285.14     38.75 o 
  -4   4  13      155.68      143.18     22.68 o 
  -3   4  13      107.78      102.27      8.48 o 
  -2   4  13      180.36      173.27      4.97 o 
  -1   4  13      191.09      182.52      4.17 o 
   0   4  13      409.78      399.65      4.17 o 
   1   4  13      187.93      186.70      5.57 o 
   2   4  13      169.24      175.32      6.70 o 
   3   4  13      110.80       97.61      7.63 o 
   4   4  13      161.04      179.22     26.98 o 
  -4   5  13       88.55       76.20     11.91 o 
  -3   5  13      266.58      269.91      9.96 o 
  -2   5  13      691.37      766.35     11.01 o 
  -1   5  13      205.03      202.65      4.47 o 
   0   5  13      620.27      619.01      6.21 o 
   1   5  13      193.63      187.73      6.82 o 
   2   5  13      701.86      780.99     10.88 o 
   3   5  13      260.24      265.47     11.42 o 
   4   5  13       89.48       89.13      8.52 o 
  -3   6  13       12.59       11.72      2.04 o 
  -2   6  13      670.44      704.74      8.56 o 
  -1   6  13      830.34      827.62     10.84 o 
   0   6  13      133.13      130.90      6.81 o 
   1   6  13      826.10      809.27      8.73 o 
   2   6  13      666.71      714.23      8.23 o 
   3   6  13       13.94       12.94      2.07 o 
  -3   7  13      449.44      514.51     15.91 o 
  -2   7  13      190.38      171.95     12.63 o 
  -1   7  13      123.02      117.21      7.70 o 
   0   7  13       16.10       12.88      1.71 o 
   1   7  13      120.87      123.24      8.98 o 
   2   7  13      189.38      170.49     10.53 o 
   3   7  13      453.17      498.02     11.06 o 
  -3   8  13       96.96       96.30     10.75 o 
  -2   8  13      107.05      114.82     11.47 o 
  -1   8  13      141.39      116.73      8.69 o 
   0   8  13      109.59      115.41     10.06 o 
   1   8  13      133.43      126.05     10.62 o 
   2   8  13      105.32      101.08      7.85 o 
   3   8  13       96.37       94.34     10.53 o 
  -3   9  13       91.27       86.20      8.49 o 
  -2   9  13       62.11       56.49      7.59 o 
  -1   9  13       69.29       71.31      7.65 o 
   0   9  13     1608.87     1725.03     49.29 o 
   1   9  13       71.29       68.36      7.31 o 
   2   9  13       61.81       60.17      6.82 o 
   3   9  13       96.88       88.30     11.33 o 
  -2  10  13      193.92      205.22     13.47 o 
  -1  10  13      284.59      287.94     18.33 o 
   0  10  13       40.74       42.51      5.31 o 
   1  10  13      284.32      298.87     12.82 o 
   2  10  13      192.23      200.12     13.45 o 
  -2  11  13      138.35      137.68      9.49 o 
  -1  11  13       11.73       10.27      3.38 o 
   0  11  13      224.64      223.31     11.32 o 
   1  11  13       10.99       10.38      1.99 o 
   2  11  13      133.89      116.05      9.26 o 
  -1  12  13      280.54      271.46     20.68 o 
   0  12  13       67.04       59.68      4.88 o 
   1  12  13      277.75      259.05     19.92 o 
   0   0  14       13.16       20.44      2.37 o 
   1   0  14      264.87      276.26      4.60 o 
   2   0  14     1149.44     1177.06     10.81 o 
   3   0  14      323.84      335.71      5.84 o 
   4   0  14       92.96       72.14     16.65 o 
  -3   1  14      149.34      155.69     12.66 o 
  -2   1  14      950.10      973.10     11.13 o 
  -1   1  14      541.56      533.69      6.11 o 
   0   1  14       51.10       54.58      3.48 o 
   1   1  14      547.90      536.37      8.03 o 
   2   1  14      939.99      970.57     10.41 o 
   3   1  14      152.03      145.40     14.63 o 
   4   1  14      245.55      290.76     20.13 o 
  -4   2  14      251.59      209.80     35.89 o 
  -3   2  14      261.38      279.33      4.58 o 
  -2   2  14      416.55      419.36      5.10 o 
  -1   2  14      286.11      258.99      4.76 o 
   0   2  14      110.52       97.21      3.58 o 
   1   2  14      277.02      255.96      9.48 o 
   2   2  14      402.58      409.91      8.06 o 
   3   2  14      263.66      268.53      8.26 o 
   4   2  14      248.68      257.77     16.41 o 
  -4   3  14      124.28      110.01     16.82 o 
  -3   3  14      203.05      222.46     10.05 o 
  -2   3  14      144.75      142.30      5.79 o 
  -1   3  14      254.52      242.06      4.42 o 
   0   3  14      194.93      180.55      4.30 o 
   1   3  14      248.53      237.79      7.39 o 
   2   3  14      153.50      149.64      8.58 o 
   3   3  14      205.27      213.87      8.00 o 
   4   3  14      122.78      128.29     18.46 o 
  -4   4  14       11.44        8.35      3.75 o 
  -3   4  14       37.02       35.67      3.52 o 
  -2   4  14       71.69       66.48      4.48 o 
  -1   4  14     1633.31     1638.38     13.70 o 
   0   4  14     2508.59     2510.75     14.26 o 
   1   4  14     1650.20     1669.89     16.64 o 
   2   4  14       68.72       70.03      4.66 o 
   3   4  14       35.63       28.72      2.98 o 
   4   4  14       10.08        3.15      3.87 o 
  -4   5  14      125.55      112.73     22.83 o 
  -3   5  14      204.14      201.12      7.25 o 
  -2   5  14      458.29      464.57      7.08 o 
  -1   5  14      281.81      262.71      6.13 o 
   0   5  14      912.41      930.95     10.23 o 
   1   5  14      285.86      257.33      8.23 o 
   2   5  14      447.29      464.18      4.44 o 
   3   5  14      196.20      188.98      6.31 o 
   4   5  14      124.13       92.47     27.80 o 
  -3   6  14      304.50      322.97     14.30 o 
  -2   6  14      642.91      644.97     12.78 o 
  -1   6  14       34.13       35.56      2.71 o 
   0   6  14      882.72      868.30     11.58 o 
   1   6  14       38.06       43.04      2.66 o 
   2   6  14      645.45      671.88     13.26 o 
   3   6  14      303.18      322.01      9.34 o 
  -3   7  14       33.17       27.39      5.59 o 
  -2   7  14        1.60        5.77      1.79 o 
  -1   7  14      762.09      800.60     14.63 o 
   0   7  14       14.37       13.57      1.81 o 
   1   7  14      747.55      789.05     11.91 o 
   2   7  14        1.38        2.70      1.60 o 
   3   7  14       34.85       33.51      4.06 o 
  -3   8  14      353.90      386.86     19.31 o 
  -2   8  14      130.12      127.37     15.36 o 
  -1   8  14      152.22      144.01     12.19 o 
   0   8  14      187.98      192.76     11.23 o 
   1   8  14      150.93      146.77     13.68 o 
   2   8  14      130.89      121.64     12.09 o 
   3   8  14      354.47      351.25     29.33 o 
  -3   9  14      152.53      137.02     14.63 o 
  -2   9  14       16.42       14.71      4.22 o 
  -1   9  14      183.61      162.22     12.09 o 
   0   9  14        0.16        2.78      3.14 o 
   1   9  14      180.55      184.52     15.29 o 
   2   9  14       16.61       18.35      2.82 o 
   3   9  14      150.46      133.25     14.34 o 
  -2  10  14      198.48      205.45     12.56 o 
  -1  10  14        0.15        8.63      3.12 o 
   0  10  14     1047.06     1089.09     30.63 o 
   1  10  14        0.26        7.49      3.30 o 
   2  10  14      197.62      185.83     13.04 o 
  -2  11  14        1.60        5.73      2.81 o 
  -1  11  14      586.67      603.04     14.49 o 
   0  11  14      143.55      142.24     11.99 o 
   1  11  14      596.54      646.56     14.45 o 
   2  11  14        1.64        4.85      2.58 o 
  -1  12  14        8.26       10.83      2.49 o 
   0  12  14        1.59        7.12      2.76 o 
   1  12  14        8.38        4.83      2.21 o 
   1   0  15     1908.41     1921.19     12.51 o 
   2   0  15      280.23      284.31      5.39 o 
   3   0  15        2.53        3.00      1.39 o 
  -3   1  15      163.32      156.04      7.82 o 
  -2   1  15       38.17       38.71      2.81 o 
  -1   1  15       27.76       33.15      2.42 o 
   0   1  15      680.36      665.21     11.31 o 
   1   1  15       27.79       27.80      2.35 o 
   2   1  15       40.84       43.64      3.34 o 
   3   1  15      176.15      176.83      8.83 o 
   4   1  15      102.50       66.68     18.10 o 
  -4   2  15       37.57       22.65      5.25 o 
  -3   2  15      118.83      124.46      9.10 o 
  -2   2  15      930.40      977.31     12.15 o 
  -1   2  15      977.24      995.11     10.23 o 
   0   2  15        9.30       10.14      1.48 o 
   1   2  15      961.21      986.05      9.33 o 
   2   2  15      932.44      996.26     13.66 o 
   3   2  15      117.73      103.22     12.00 o 
   4   2  15       39.49       30.12      5.74 o 
  -4   3  15       75.45       57.32     13.02 o 
  -3   3  15      818.78      915.34     17.62 o 
  -2   3  15     1151.54     1148.12     14.81 o 
  -1   3  15      376.92      371.57      5.42 o 
   0   3  15       73.51       71.26      4.41 o 
   1   3  15      368.84      356.20      5.47 o 
   2   3  15     1146.62     1144.29     18.42 o 
   3   3  15      798.28      841.17     13.03 o 
   4   3  15       74.03       81.23     13.08 o 
  -4   4  15      150.31      127.21     21.97 o 
  -3   4  15        1.38        2.10      1.89 o 
  -2   4  15      403.77      405.22      5.08 o 
  -1   4  15      360.49      367.75      6.41 o 
   0   4  15        8.93        7.74      1.27 o 
   1   4  15      352.82      353.78      8.57 o 
   2   4  15      416.34      413.75     11.82 o 
   3   4  15        1.94        3.79      0.96 o 
   4   4  15      150.92      139.66     30.91 o 
  -3   5  15      107.44      107.02      8.10 o 
  -2   5  15       24.78       30.99      3.34 o 
  -1   5  15      814.79      808.82     10.04 o 
   0   5  15      932.37      916.28      9.84 o 
   1   5  15      829.90      795.89     10.91 o 
   2   5  15       26.90       26.93      2.52 o 
   3   5  15      103.91       85.54     10.45 o 
  -3   6  15       54.45       49.25      4.85 o 
  -2   6  15      137.46      137.70     11.75 o 
  -1   6  15      319.75      321.76      8.85 o 
   0   6  15     2478.50     2425.00     32.91 o 
   1   6  15      298.04      291.19     11.07 o 
   2   6  15      134.81      131.82     12.87 o 
   3   6  15       58.21       38.91      4.66 o 
  -3   7  15      557.71      593.01      8.86 o 
  -2   7  15       54.79       53.67      6.61 o 
  -1   7  15      115.27      121.72      8.40 o 
   0   7  15      256.75      231.95     15.92 o 
   1   7  15      126.32      140.07     11.35 o 
   2   7  15       58.12       59.26      6.13 o 
   3   7  15      562.93      605.53     16.05 o 
  -3   8  15      322.06      339.62     21.34 o 
  -2   8  15      191.44      197.77      8.90 o 
  -1   8  15     1034.62     1051.20     30.31 o 
   0   8  15       17.17       19.72      3.46 o 
   1   8  15     1040.50     1087.11     28.13 o 
   2   8  15      186.68      184.01     11.17 o 
   3   8  15      325.45      321.95     32.80 o 
  -2   9  15      462.99      499.16     20.08 o 
  -1   9  15      196.70      170.72     12.03 o 
   0   9  15       67.04       70.88      7.84 o 
   1   9  15      184.70      188.38     14.14 o 
   2   9  15      458.40      508.02     11.67 o 
  -2  10  15      161.54      176.51     14.92 o 
  -1  10  15       21.49       23.28      3.58 o 
   0  10  15      153.09      153.21     10.74 o 
   1  10  15       22.56       27.76      3.67 o 
   2  10  15      162.40      157.95     11.35 o 
  -1  11  15      234.84      213.99     17.32 o 
   0  11  15       13.52        9.96      3.39 o 
   1  11  15      232.39      223.27     16.61 o 
   0  12  15      102.65       91.56      8.53 o 
   0   0  16     1832.68     1784.68     18.11 o 
   1   0  16       84.41       90.40      4.89 o 
   2   0  16       33.25       29.37      1.95 o 
   3   0  16      173.57      185.84      9.90 o 
  -3   1  16      317.01      335.24     13.51 o 
  -2   1  16       10.61       12.14      1.40 o 
  -1   1  16      797.53      800.34      8.28 o 
   0   1  16      934.58      919.66     11.97 o 
   1   1  16      791.90      792.95      9.80 o 
   2   1  16       12.18       13.45      1.26 o 
   3   1  16      322.93      357.91     11.13 o 
  -4   2  16       16.96        9.13      3.74 o 
  -3   2  16      596.18      633.47     13.53 o 
  -2   2  16      511.58      532.31      7.75 o 
  -1   2  16      145.96      141.31      5.07 o 
   0   2  16     1189.55     1211.60      9.79 o 
   1   2  16      152.74      142.45      4.67 o 
   2   2  16      523.00      533.54      8.42 o 
   3   2  16      612.62      591.66     30.95 o 
   4   2  16       18.84       20.51      5.60 o 
  -4   3  16       59.26       43.62     13.11 o 
  -3   3  16      175.82      175.57     10.87 o 
  -2   3  16      170.23      180.96      4.67 o 
  -1   3  16      417.69      429.87      8.08 o 
   0   3  16      447.56      446.21      6.29 o 
   1   3  16      436.25      446.76      8.17 o 
   2   3  16      171.61      174.60      5.63 o 
   3   3  16      182.62      167.59      9.99 o 
   4   3  16       60.63       59.67      7.69 o 
  -3   4  16      109.75      111.49      7.10 o 
  -2   4  16      118.75      110.57      8.93 o 
  -1   4  16     1666.70     1705.88     15.25 o 
   0   4  16      260.81      287.03      7.10 o 
   1   4  16     1664.61     1706.33     17.47 o 
   2   4  16      111.37      104.07      9.74 o 
   3   4  16      105.12       98.75      9.65 o 
  -3   5  16      272.94      301.34      7.90 o 
  -2   5  16      205.94      180.88     15.87 o 
  -1   5  16      632.76      621.13     14.67 o 
   0   5  16      497.13      486.27      6.70 o 
   1   5  16      626.79      608.19     11.82 o 
   2   5  16      195.85      188.91     13.56 o 
   3   5  16      271.92      271.50      9.04 o 
  -3   6  16       79.43       80.28      6.19 o 
  -2   6  16       79.25       76.33      8.25 o 
  -1   6  16      569.83      574.36     11.25 o 
   0   6  16      556.90      576.16     10.45 o 
   1   6  16      575.19      584.40     14.44 o 
   2   6  16       85.47       80.63      8.24 o 
   3   6  16       78.76       67.64      7.94 o 
  -3   7  16      246.03      263.08     16.69 o 
  -2   7  16      622.19      635.00     21.79 o 
  -1   7  16      274.14      266.82     10.98 o 
   0   7  16      218.13      185.88     13.83 o 
   1   7  16      267.91      272.37      7.17 o 
   2   7  16      604.19      633.63     16.18 o 
   3   7  16      245.64      237.23     23.87 o 
  -3   8  16       15.26       17.33      3.27 o 
  -2   8  16      194.76      198.52     11.96 o 
  -1   8  16      214.06      199.36     11.08 o 
   0   8  16       92.01      100.77     10.00 o 
   1   8  16      224.13      221.39     15.09 o 
   2   8  16      188.60      189.50      7.64 o 
   3   8  16       15.37        8.14      3.21 o 
  -2   9  16      550.36      591.52     12.22 o 
  -1   9  16      175.11      184.35     12.08 o 
   0   9  16      430.11      400.55     15.63 o 
   1   9  16      171.68      155.75     10.92 o 
   2   9  16      563.67      607.51     13.96 o 
  -2  10  16      240.30      240.64     19.02 o 
  -1  10  16        5.66       11.31      3.17 o 
   0  10  16       54.56       53.68      4.88 o 
   1  10  16        4.87        7.71      3.06 o 
   2  10  16      251.85      203.61     16.92 o 
  -1  11  16      125.58      124.39      8.33 o 
   0  11  16      189.05      178.63     12.45 o 
   1  11  16      122.29      121.71      8.44 o 
   1   0  17       57.09       65.17      3.79 o 
   2   0  17     1067.05     1134.67     15.24 o 
   3   0  17     1022.59     1140.37     34.48 o 
  -3   1  17      144.35      149.73     10.91 o 
  -2   1  17       98.94      106.08      6.17 o 
  -1   1  17      917.90      942.48      9.81 o 
   0   1  17     1198.51     1194.66     11.22 o 
   1   1  17      916.95      933.03     13.83 o 
   2   1  17      102.67      102.13      6.54 o 
   3   1  17      149.91      152.17     13.33 o 
  -4   2  17       61.91       36.58     13.62 o 
  -3   2  17       40.66       38.29      5.50 o 
  -2   2  17      153.71      154.54      8.48 o 
  -1   2  17      342.37      330.59      6.08 o 
   0   2  17      750.31      724.15     11.74 o 
   1   2  17      334.80      328.71      7.86 o 
   2   2  17      151.59      147.34      9.15 o 
   3   2  17       44.41       39.17      6.57 o 
   4   2  17       63.06       40.57     16.65 o 
  -3   3  17      106.45      116.88      7.96 o 
  -2   3  17       62.08       61.82      3.77 o 
  -1   3  17      156.35      149.71      7.97 o 
   0   3  17     2210.01     2126.11     27.47 o 
   1   3  17      159.95      164.62      6.99 o 
   2   3  17       63.38       56.53      5.04 o 
   3   3  17      101.34      102.54      6.04 o 
  -3   4  17      137.30      149.37      6.79 o 
  -2   4  17      502.20      536.36     10.81 o 
  -1   4  17      339.17      317.82      7.48 o 
   0   4  17      873.93      902.27     13.17 o 
   1   4  17      341.74      331.09     11.10 o 
   2   4  17      495.44      520.64     15.66 o 
   3   4  17      140.52      155.03     12.90 o 
  -3   5  17       36.71       41.81      4.57 o 
  -2   5  17      929.81      962.93     26.28 o 
  -1   5  17      291.43      286.27     11.16 o 
   0   5  17       79.11       72.49      4.74 o 
   1   5  17      281.12      298.74     12.18 o 
   2   5  17      948.91     1027.06     22.94 o 
   3   5  17       35.06       29.29      4.68 o 
  -3   6  17       71.10       63.43      5.58 o 
  -2   6  17      500.82      502.46     13.61 o 
  -1   6  17      238.88      211.79     12.39 o 
   0   6  17       16.31        9.02      2.15 o 
   1   6  17      232.44      226.17     12.90 o 
   2   6  17      516.27      509.77     10.80 o 
   3   6  17       72.71       57.67      6.12 o 
  -3   7  17       47.16       33.02      2.98 o 
  -2   7  17      542.63      544.62     22.92 o 
  -1   7  17      366.45      355.52     12.86 o 
   0   7  17       76.19       63.67      8.12 o 
   1   7  17      365.63      370.24     14.68 o 
   2   7  17      530.45      555.49     18.62 o 
   3   7  17       47.34       33.47      6.11 o 
  -2   8  17       54.35       58.66      6.96 o 
  -1   8  17      241.23      240.39     14.55 o 
   0   8  17       12.23       16.30      2.79 o 
   1   8  17      253.80      258.55     16.32 o 
   2   8  17       54.81       55.52      5.00 o 
  -2   9  17      113.52      110.83      8.46 o 
  -1   9  17       86.14       81.45      6.52 o 
   0   9  17        6.99       13.48      3.05 o 
   1   9  17       89.64       79.34      5.88 o 
   2   9  17      112.44       90.39      7.24 o 
  -2  10  17      198.40      183.27     15.70 o 
  -1  10  17      596.31      643.72     26.18 o 
   0  10  17      177.21      165.96     12.97 o 
   1  10  17      597.64      641.39     17.43 o 
   2  10  17      203.50      169.26     17.38 o 
  -1  11  17        2.94        9.47      4.44 o 
   0  11  17        2.10        6.31      5.36 o 
   1  11  17        2.98        7.14      2.72 o 
   0   0  18       69.60       83.77      5.24 o 
   1   0  18       34.54       44.86      2.73 o 
   2   0  18       56.62       57.62      4.13 o 
   3   0  18       11.97       10.86      2.10 o 
  -3   1  18       43.80       40.94      5.70 o 
  -2   1  18      442.41      472.15      9.08 o 
  -1   1  18      465.18      459.59      9.10 o 
   0   1  18      586.48      618.45      8.61 o 
   1   1  18      462.71      460.54      7.75 o 
   2   1  18      456.29      481.57      7.66 o 
   3   1  18       49.20       45.32      7.12 o 
  -3   2  18      111.42      104.85      7.88 o 
  -2   2  18     1085.72     1139.03     12.03 o 
  -1   2  18     1297.45     1291.25     15.07 o 
   0   2  18     1417.12     1409.80     16.84 o 
   1   2  18     1295.28     1321.50     19.58 o 
   2   2  18     1088.83     1142.37     14.55 o 
   3   2  18      110.33      110.06      9.99 o 
  -3   3  18      446.89      488.01      8.43 o 
  -2   3  18      131.40      137.08      8.49 o 
  -1   3  18      157.16      153.94     10.06 o 
   0   3  18      581.88      544.81      7.89 o 
   1   3  18      161.96      158.00     10.49 o 
   2   3  18      132.59      126.96      9.26 o 
   3   3  18      461.57      496.67     13.68 o 
  -3   4  18        9.15        6.15      2.12 o 
  -2   4  18       37.33       34.80      3.52 o 
  -1   4  18      184.09      187.55     10.38 o 
   0   4  18       97.29       95.19      6.30 o 
   1   4  18      200.12      221.62     13.15 o 
   2   4  18       36.69       35.81      5.02 o 
   3   4  18       10.15        8.88      3.09 o 
  -3   5  18      596.14      668.16     13.45 o 
  -2   5  18      247.02      251.92     13.05 o 
  -1   5  18      316.12      310.08     14.76 o 
   0   5  18        4.64        3.82      2.19 o 
   1   5  18      308.98      308.00     17.08 o 
   2   5  18      251.27      249.00     13.22 o 
   3   5  18      588.11      643.30     27.89 o 
  -3   6  18      315.09      330.22     13.81 o 
  -2   6  18      127.64      127.97     11.04 o 
  -1   6  18      461.25      491.98     14.91 o 
   0   6  18        2.08        9.24      2.32 o 
   1   6  18      461.67      489.96     15.78 o 
   2   6  18      122.09      107.35      8.11 o 
   3   6  18      316.73      333.73     23.36 o 
  -3   7  18       41.96       35.82      4.70 o 
  -2   7  18       77.62       70.55      7.88 o 
  -1   7  18       82.26       88.34      9.19 o 
   0   7  18      315.12      334.15     14.21 o 
   1   7  18       84.67       92.42      9.99 o 
   2   7  18       74.62       66.80      5.90 o 
   3   7  18       45.83       40.14      4.73 o 
  -2   8  18      215.10      232.41     13.92 o 
  -1   8  18      304.00      285.47     27.47 o 
   0   8  18      965.71     1037.95     27.51 o 
   1   8  18      299.89      300.84     18.17 o 
   2   8  18      216.37      215.09     14.50 o 
  -2   9  18        7.69        9.55      2.54 o 
  -1   9  18      130.74      141.37      8.61 o 
   0   9  18       20.46       15.71      2.70 o 
   1   9  18      130.22      138.51     10.89 o 
   2   9  18        8.90        7.95      3.18 o 
  -1  10  18       30.60       34.65      5.42 o 
   0  10  18      168.99      159.15      9.27 o 
   1  10  18       31.70       32.04      3.73 o 
   0  11  18      182.94      167.30     10.34 o 
   1   0  19     1470.77     1543.24     19.28 o 
   2   0  19      385.74      375.97      6.17 o 
   3   0  19      213.83      218.11      9.74 o 
  -3   1  19      582.33      652.75     14.82 o 
  -2   1  19      212.64      217.12     10.07 o 
  -1   1  19      935.57      953.19     12.46 o 
   0   1  19       48.08       41.92      2.87 o 
   1   1  19      944.81      970.03     17.53 o 
   2   1  19      222.64      241.25      9.71 o 
   3   1  19      561.26      640.68     12.94 o 
  -3   2  19       47.10       39.59      5.49 o 
  -2   2  19      292.56      300.35      4.23 o 
  -1   2  19      118.05      119.87      7.10 o 
   0   2  19       13.96       11.53      1.77 o 
   1   2  19      128.34      123.15      9.22 o 
   2   2  19      298.27      306.88     12.31 o 
   3   2  19       44.08       35.43      6.06 o 
  -3   3  19       42.04       41.34      3.82 o 
  -2   3  19      427.64      473.25     11.25 o 
  -1   3  19      652.66      645.72     11.87 o 
   0   3  19      294.99      265.27      8.90 o 
   1   3  19      676.61      668.71     12.30 o 
   2   3  19      425.28      452.45     11.74 o 
   3   3  19       44.79       38.01      6.85 o 
  -3   4  19      479.05      526.49     15.42 o 
  -2   4  19      352.74      381.69     13.15 o 
  -1   4  19       47.04       43.18      4.02 o 
   0   4  19       10.48       13.24      1.84 o 
   1   4  19       44.42       42.81      3.51 o 
   2   4  19      358.06      366.84     13.16 o 
   3   4  19      475.92      521.79     47.32 o 
  -3   5  19       94.70       88.90      7.63 o 
  -2   5  19      267.21      250.08     12.28 o 
  -1   5  19      259.42      247.79     12.36 o 
   0   5  19       23.97       31.06      3.25 o 
   1   5  19      253.85      286.67     23.31 o 
   2   5  19      265.05      268.82      6.33 o 
   3   5  19       93.98      104.99     15.62 o 
  -3   6  19       65.39       54.24      5.11 o 
  -2   6  19        4.81        6.49      2.08 o 
  -1   6  19      272.93      256.44     12.27 o 
   0   6  19      959.45      989.55     25.06 o 
   1   6  19      276.61      311.59     15.14 o 
   2   6  19        4.32        3.61      2.05 o 
   3   6  19       67.85       51.67     16.98 o 
  -2   7  19      205.93      213.67     13.20 o 
  -1   7  19      185.53      166.88     11.80 o 
   0   7  19        0.02        4.16      3.25 o 
   1   7  19      185.58      166.66     11.79 o 
   2   7  19      202.31      191.85      9.47 o 
  -2   8  19       18.12       18.66      2.68 o 
  -1   8  19       27.25       27.16      3.55 o 
   0   8  19      474.91      492.69     20.33 o 
   1   8  19       28.48       24.95      3.96 o 
   2   8  19       18.44       22.48      2.39 o 
  -2   9  19       98.32       90.58      7.27 o 
  -1   9  19      392.34      427.16     16.66 o 
   0   9  19      222.20      260.24     15.40 o 
   1   9  19      390.64      442.40     11.27 o 
   2   9  19       97.68       87.67      8.64 o 
  -1  10  19       41.40       34.94      3.18 o 
   0  10  19      424.98      436.55     30.08 o 
   1  10  19       43.16       42.36      4.99 o 
   0   0  20      624.13      497.65     34.08 o 
   1   0  20       86.45       93.83      6.46 o 
   2   0  20      672.71      729.98     17.67 o 
   3   0  20      156.74      162.09      8.31 o 
  -3   1  20       82.99       74.32      7.83 o 
  -2   1  20      136.00      127.40      9.20 o 
  -1   1  20      104.46      106.10      8.06 o 
   0   1  20      820.76      784.57     15.15 o 
   1   1  20      101.09      110.18      8.24 o 
   2   1  20      139.31      140.75      9.52 o 
   3   1  20       82.38       65.63     10.26 o 
  -3   2  20       70.80       52.73      6.50 o 
  -2   2  20      472.14      484.18     10.99 o 
  -1   2  20       81.11       83.31      6.30 o 
   0   2  20        3.50        4.16      1.46 o 
   1   2  20       85.87       85.94      7.49 o 
   2   2  20      486.12      478.98     14.25 o 
   3   2  20       70.33       58.94      7.54 o 
  -3   3  20      156.18      155.11      6.63 o 
  -2   3  20      445.30      477.38      9.64 o 
  -1   3  20      423.55      444.16     11.30 o 
   0   3  20       29.94       30.67      3.00 o 
   1   3  20      428.92      420.99     28.42 o 
   2   3  20      444.58      471.72     10.39 o 
   3   3  20      157.71      161.66     15.38 o 
  -3   4  20       90.80       73.25      7.13 o 
  -2   4  20       15.05       14.54      2.15 o 
  -1   4  20      521.41      543.10     12.70 o 
   0   4  20      130.97      138.75     11.37 o 
   1   4  20      533.74      555.63     11.04 o 
   2   4  20       13.14       11.36      2.12 o 
   3   4  20       93.51       71.57     18.15 o 
  -3   5  20      134.03      129.37      9.86 o 
  -2   5  20       85.28       70.50      7.96 o 
  -1   5  20      458.80      439.12     13.49 o 
   0   5  20      622.93      584.19     14.09 o 
   1   5  20      451.41      467.08     21.18 o 
   2   5  20       82.35       58.44      8.65 o 
   3   5  20      136.68      154.09     18.74 o 
  -2   6  20       64.23       60.88      6.98 o 
  -1   6  20      378.46      364.82     11.32 o 
   0   6  20       21.31       28.43      4.36 o 
   1   6  20      363.34      373.68     33.55 o 
   2   6  20       62.28       54.93      6.19 o 
  -2   7  20       62.41       64.43      8.78 o 
  -1   7  20       36.65       29.66      3.70 o 
   0   7  20      430.97      447.18     21.92 o 
   1   7  20       36.23       36.46      5.73 o 
   2   7  20       61.00       63.97      9.05 o 
  -2   8  20      116.09      115.01      8.05 o 
  -1   8  20      263.98      296.25     18.64 o 
   0   8  20      320.98      341.62     16.84 o 
   1   8  20      259.34      290.83      8.45 o 
   2   8  20      119.11      113.56     11.94 o 
  -1   9  20       41.51       36.46      3.85 o 
   0   9  20        7.58       13.73      4.81 o 
   1   9  20       40.81       37.55      4.96 o 
   0  10  20      120.69      128.83     15.06 o 
   1   0  21        0.31        5.34      1.53 o 
   2   0  21      241.03      255.59     15.62 o 
   3   0  21      340.82      370.27      8.42 o 
  -3   1  21       47.39       33.36      5.12 o 
  -2   1  21      296.52      292.54     11.88 o 
  -1   1  21      550.76      548.24     11.13 o 
   0   1  21       65.28       62.84      5.20 o 
   1   1  21      543.22      533.23     11.61 o 
   2   1  21      289.15      283.88     14.23 o 
   3   1  21       45.57       33.94      3.80 o 
  -3   2  21       32.17       28.16      3.43 o 
  -2   2  21      139.20      139.76     10.13 o 
  -1   2  21      184.65      163.67     11.49 o 
   0   2  21      201.37      235.38     11.31 o 
   1   2  21      186.80      168.52     13.88 o 
   2   2  21      135.17      105.86     11.62 o 
   3   2  21       30.39       28.73      5.14 o 
  -3   3  21       29.53       21.28      2.68 o 
  -2   3  21       34.56       34.51      4.23 o 
  -1   3  21      258.70      267.80     15.26 o 
   0   3  21       20.11       26.20      3.63 o 
   1   3  21      249.80      240.04     16.55 o 
   2   3  21       36.32       23.26      5.37 o 
   3   3  21       29.63       21.18      3.79 o 
  -3   4  21      258.06      281.40     20.33 o 
  -2   4  21      150.21      150.10      6.81 o 
  -1   4  21       69.73       60.79      7.75 o 
   0   4  21     1442.99     1453.01     27.98 o 
   1   4  21       70.54       68.32     10.29 o 
   2   4  21      149.59      129.29      9.66 o 
   3   4  21      261.26      285.71     14.49 o 
  -2   5  21        9.60       12.38      2.20 o 
  -1   5  21      225.52      206.94     17.90 o 
   0   5  21      239.72      277.87     20.39 o 
   1   5  21      223.63      225.01     18.75 o 
   2   5  21       12.23       12.87      2.89 o 
  -2   6  21      115.42      126.78     11.96 o 
  -1   6  21      115.32      107.51     10.74 o 
   0   6  21       47.53       48.10      5.74 o 
   1   6  21      114.52      115.51     10.14 o 
   2   6  21      122.12      106.45     11.97 o 
  -2   7  21      542.48      559.73     28.73 o 
  -1   7  21       66.30       59.97      6.24 o 
   0   7  21      135.12      161.56     15.23 o 
   1   7  21       67.69       66.56      7.01 o 
   2   7  21      542.52      576.47     28.28 o 
  -2   8  21       32.65       32.32      3.36 o 
  -1   8  21      208.44      208.81     15.00 o 
   0   8  21       97.39       95.11     13.16 o 
   1   8  21      209.32      208.29      9.70 o 
   2   8  21       30.85       20.22      3.15 o 
  -1   9  21      202.74      194.90     18.56 o 
   0   9  21      310.72      327.85     20.83 o 
   1   9  21      203.21      209.31     13.33 o 
   0   0  22      987.98      874.33     49.53 o 
   1   0  22      173.61      181.75     10.51 o 
   2   0  22      333.61      317.07     16.55 o 
   3   0  22        6.42        6.58      1.51 o 
  -3   1  22      181.43      193.02     20.86 o 
  -2   1  22       83.90       66.20      8.30 o 
  -1   1  22      237.16      239.59     11.88 o 
   0   1  22      129.13      116.11      9.37 o 
   1   1  22      234.20      237.56     16.40 o 
   2   1  22       84.81       77.04      9.22 o 
   3   1  22      188.39      171.42     16.27 o 
  -3   2  22      368.36      414.86     16.15 o 
  -2   2  22       42.44       31.94      5.22 o 
  -1   2  22       67.63       68.55      6.47 o 
   0   2  22       10.00        7.57      1.79 o 
   1   2  22       67.64       61.22      5.57 o 
   2   2  22       39.47       30.30      4.77 o 
   3   2  22      368.72      397.08     21.20 o 
  -3   3  22       20.12       16.67      2.50 o 
  -2   3  22      123.65      116.90      9.54 o 
  -1   3  22      384.88      404.78     11.65 o 
   0   3  22     1113.20     1151.60     56.26 o 
   1   3  22      375.17      403.65     24.06 o 
   2   3  22      126.56      109.92     13.96 o 
   3   3  22       19.31       16.64      4.00 o 
  -2   4  22       39.09       38.91      4.22 o 
  -1   4  22       90.67       92.87      8.52 o 
   0   4  22       14.73       18.30      3.56 o 
   1   4  22       94.83       93.30     11.98 o 
   2   4  22       39.30       26.49      4.15 o 
  -2   5  22      266.62      273.47     10.83 o 
  -1   5  22       37.53       38.48      6.32 o 
   0   5  22      119.81      129.21     12.23 o 
   1   5  22       37.48       34.67      5.75 o 
   2   5  22      264.91      253.84     10.30 o 
  -2   6  22      192.66      201.64     17.62 o 
  -1   6  22      201.72      221.83      9.35 o 
   0   6  22       13.89       15.24      3.16 o 
   1   6  22      200.53      197.59     14.03 o 
   2   6  22      194.03      177.01     15.16 o 
  -2   7  22      269.46      269.28     21.56 o 
  -1   7  22      231.92      249.75     14.45 o 
   0   7  22      192.71      198.21     13.17 o 
   1   7  22      227.93      236.70     13.36 o 
   2   7  22      264.63      256.63     14.88 o 
  -1   8  22       99.79      105.75     10.08 o 
   0   8  22        9.83       17.86      3.47 o 
   1   8  22      102.10      100.09      8.05 o 
   0   9  22       49.92       36.57      3.55 o 
   1   0  23       35.79       41.46      4.63 o 
   2   0  23        2.21        5.41      1.80 o 
   3   0  23       77.37       43.55      8.31 o 
  -3   1  23      152.76      158.35     19.94 o 
  -2   1  23       35.36       37.18      4.41 o 
  -1   1  23      122.44      107.03      9.27 o 
   0   1  23     1062.27     1142.78     30.35 o 
   1   1  23      118.95      106.14     10.84 o 
   2   1  23       34.32       29.71      4.02 o 
   3   1  23      156.53      156.08     18.29 o 
  -2   2  23       37.96       33.12      4.18 o 
  -1   2  23      333.44      331.72     17.07 o 
   0   2  23       40.09       39.77      4.72 o 
   1   2  23      328.62      368.80     24.40 o 
   2   2  23       39.62       36.60      4.36 o 
  -2   3  23      252.09      276.71     15.16 o 
  -1   3  23      111.81       92.88      8.43 o 
   0   3  23       17.86       18.22      3.23 o 
   1   3  23      109.01       86.31      9.90 o 
   2   3  23      249.29      272.17     13.47 o 
  -2   4  23      196.57      201.95     10.07 o 
  -1   4  23       19.50       18.56      3.27 o 
   0   4  23      151.01      136.14     11.15 o 
   1   4  23       19.61       25.29      4.86 o 
   2   4  23      190.70      181.30      8.29 o 
  -2   5  23      131.80      152.60     13.37 o 
  -1   5  23      538.62      566.25     18.58 o 
   0   5  23      215.79      237.77      8.58 o 
   1   5  23      551.10      614.06     34.57 o 
   2   5  23      134.12      111.35     14.56 o 
  -2   6  23        3.43        8.88      2.38 o 
  -1   6  23      233.81      235.65     13.23 o 
   0   6  23      319.00      330.47     11.78 o 
   1   6  23      231.29      226.64     20.11 o 
   2   6  23        3.70        1.94      1.93 o 
  -1   7  23      266.90      273.28     25.48 o 
   0   7  23       66.84       71.53      7.38 o 
   1   7  23      273.70      301.58     27.86 o 
  -1   8  23       17.03        9.95      3.21 o 
   0   8  23       40.11       39.43      8.12 o 
   1   8  23       17.12       12.70      3.13 o 
   0   0  24      201.46      224.15     30.97 o 
   1   0  24        0.41        3.83      2.39 o 
   2   0  24      138.21      111.24     13.72 o 
  -2   1  24      182.37      161.10     12.72 o 
  -1   1  24      402.95      420.11     14.54 o 
   0   1  24        6.41       10.62      2.30 o 
   1   1  24      403.48      442.80     13.78 o 
   2   1  24      185.59      168.61     12.25 o 
  -2   2  24       64.26       53.98      6.56 o 
  -1   2  24      205.40      188.60     12.15 o 
   0   2  24        0.00        3.95      1.92 o 
   1   2  24      205.19      179.15     10.66 o 
   2   2  24       63.38       59.96      9.33 o 
  -2   3  24      450.97      515.35     20.56 o 
  -1   3  24      137.41      157.87     10.34 o 
   0   3  24       25.87       27.94      4.32 o 
   1   3  24      140.74      131.31     13.70 o 
   2   3  24      450.46      521.00     24.76 o 
  -2   4  24      367.28      388.83     22.65 o 
  -1   4  24      136.47      140.94     11.00 o 
   0   4  24      241.68      273.11     11.46 o 
   1   4  24      132.87      116.23     14.16 o 
   2   4  24      363.50      390.25     71.74 o 
  -2   5  24      182.45      188.21     13.75 o 
  -1   5  24      170.57      164.89     13.24 o 
   0   5  24       82.24       86.82      8.35 o 
   1   5  24      171.16      171.98     22.85 o 
   2   5  24      179.96      154.39     16.43 o 
  -1   6  24      121.21      108.94     11.43 o 
   0   6  24        8.69        7.70      5.73 o 
   1   6  24      118.97      117.81     12.01 o 
  -1   7  24      180.84      178.50     14.82 o 
   0   7  24      643.43      694.10     54.59 o 
   1   7  24      190.00      192.42     13.42 o 
   1   0  25       43.31       36.97      4.01 o 
   2   0  25      485.95      530.43     21.50 o 
  -2   1  25      205.94      202.99     17.93 o 
  -1   1  25       86.83       87.89      9.06 o 
   0   1  25       28.18       28.42      4.57 o 
   1   1  25       87.01      100.43      9.98 o 
   2   1  25      207.82      253.92     31.29 o 
  -2   2  25       55.06       45.54      5.12 o 
  -1   2  25      192.11      193.56     15.41 o 
   0   2  25       82.62       83.19      6.87 o 
   1   2  25      195.64      178.68     16.85 o 
   2   2  25       53.93       44.96      6.17 o 
  -2   3  25       32.65       28.74      3.64 o 
  -1   3  25      433.56      469.42      9.04 o 
   0   3  25      316.46      324.45     15.44 o 
   1   3  25      437.14      479.33     11.04 o 
   2   3  25       33.24       31.84      4.03 o 
  -2   4  25      120.11      100.53     10.92 o 
  -1   4  25        8.60       12.42      2.19 o 
   0   4  25        0.81        2.70      1.85 o 
   1   4  25        9.09        9.22      2.58 o 
   2   4  25      118.76       88.51     20.12 o 
  -1   5  25      111.78      101.61     12.28 o 
   0   5  25      204.56      209.32     17.04 o 
   1   5  25      108.67      113.87     13.18 o 
  -1   6  25      246.30      249.32     33.67 o 
   0   6  25       66.03       65.78      8.57 o 
   1   6  25      240.85      245.38     13.95 o 
   0   7  25      563.23      605.21     19.11 o 
   0   0  26      134.14      119.25     19.01 o 
   1   0  26       84.41       73.71      8.89 o 
   2   0  26      173.45      163.45     16.85 o 
  -2   1  26      113.49       82.09     11.12 o 
  -1   1  26      238.82      244.50     13.79 o 
   0   1  26       57.55       53.76      6.63 o 
   1   1  26      234.01      220.80     10.93 o 
   2   1  26      115.37       76.22     13.34 o 
  -2   2  26       12.80        8.68      1.97 o 
  -1   2  26       91.06       86.47      9.54 o 
   0   2  26       19.19       15.76      2.54 o 
   1   2  26       92.68       85.21      9.76 o 
   2   2  26       12.38       11.91      3.16 o 
  -1   3  26      161.64      154.13     13.38 o 
   0   3  26       61.88       60.57      6.98 o 
   1   3  26      162.35      166.13      8.35 o 
  -1   4  26       34.09       26.81      4.38 o 
   0   4  26      329.03      318.24     29.91 o 
   1   4  26       33.07       26.69      5.74 o 
  -1   5  26       67.14       47.10      5.71 o 
   0   5  26      182.69      173.34     22.31 o 
   1   5  26       65.98       48.82      6.07 o 
   0   6  26       22.21       15.90      3.05 o 
   1   0  27       38.69       23.94      4.54 o 
  -1   1  27       33.84       23.07      3.44 o 
   0   1  27      759.59      884.55     27.36 o 
   1   1  27       33.84       33.57      4.56 o 
  -1   2  27      150.92      115.17     12.26 o 
   0   2  27        3.97        3.56      2.09 o 
   1   2  27      151.15      118.17     14.81 o 
  -1   3  27       17.97       19.77      3.27 o 
   0   3  27       16.21       18.44      2.84 o 
   1   3  27       19.21       17.02      2.53 o 
  -1   4  27       36.43       27.08      3.63 o 
   0   4  27      111.44      103.50     11.10 o 
   1   4  27       37.20       38.13      4.25 o 
   0   5  27      216.68      173.90     24.16 o 
   0   0  28      101.67       71.12     14.50 o 
   1   0  28       70.17       49.83      7.13 o 
  -1   1  28      227.77      242.13     14.84 o 
   0   1  28      157.70      132.34     17.96 o 
   1   1  28      234.42      245.62     19.54 o 
   0   2  28       30.63       22.76      3.67 o 
   0   3  28      168.95      123.51     14.71 o 
                                                 
